# Supplementary material for: Climate change influences on the potential geographic distribution of the disease vector tick Ixodes ricinus
Source: PLoS One. 2017 Dec 5;12(12):e0189092. doi: 10.1371/journal.pone.0189092 (PMC5716528; doi:10.1371/journal.pone.0189092)
Supplement: S1 File — These records were drawn from the Global Biodiversity Information Facility (GBIF), VectorMap, and the scientific literature. (CSV) [file pone.0189092.s001.csv]

Species	Longitude	Latitude	Date	Reference
Ixodes ricinus	-2.64057	51.45824	2013-09-07T07:42:31.000+0000	GBIF
Ixodes ricinus	16.5374	56.3716	2016-05-14T11:24:11.853+0000	GBIF
Ixodes ricinus	16.5374	56.3716	2016-05-14T11:24:11.278+0000	GBIF
Ixodes ricinus	16.4508	56.5639	2016-05-14T11:24:28.394+0000	GBIF
Ixodes ricinus	5.36919	60.27397	2016-02-11T18:58:57.478+0000	GBIF
Ixodes ricinus	12.4942	57.1428	2016-05-14T11:24:37.760+0000	GBIF
Ixodes ricinus	16.4922	56.3438	2016-05-14T11:24:42.845+0000	GBIF
Ixodes ricinus	15.5626	58.4107	2016-05-14T11:24:39.841+0000	GBIF
Ixodes ricinus	11.7782	57.6526	2016-05-14T11:24:33.865+0000	GBIF
Ixodes ricinus	11.978	57.7649	2016-05-14T11:24:36.182+0000	GBIF
Ixodes ricinus	10.66973	59.85232	2016-05-18T12:54:42.943+0000	GBIF
Ixodes ricinus	10.00402	59.22785	2016-02-11T18:54:19.759+0000	GBIF
Ixodes ricinus	11.922	58.3503	2016-05-14T11:36:37.408+0000	GBIF
Ixodes ricinus	16.6469	56.6265	2016-05-14T11:24:55.072+0000	GBIF
Ixodes ricinus	18.3319	59.5521	2016-05-14T11:24:58.671+0000	GBIF
Ixodes ricinus	10.20892	59.02777	2016-02-11T18:54:04.274+0000	GBIF
Ixodes ricinus	16.5801	57.6552	2016-05-14T11:24:49.909+0000	GBIF
Ixodes ricinus	11.3293	58.4649	2016-05-14T11:24:49.533+0000	GBIF
Ixodes ricinus	18.274	59.661	2016-05-14T11:24:50.237+0000	GBIF
Ixodes ricinus	12.408	58.4762	2016-05-14T11:24:52.777+0000	GBIF
Ixodes ricinus	17.5983	59.8378	2016-05-14T11:24:49.999+0000	GBIF
Ixodes ricinus	9.62115	58.98132	2016-02-11T18:54:18.179+0000	GBIF
Ixodes ricinus	14.9968	56.1655	2016-05-14T11:24:49.937+0000	GBIF
Ixodes ricinus	4.71278	50.29194	2015-12-15T13:43:54.905+0000	GBIF
Ixodes ricinus	7.70238	58.25581	2016-02-11T18:49:45.925+0000	GBIF
Ixodes ricinus	5.12554	59.78619	2016-02-11T18:49:49.760+0000	GBIF
Ixodes ricinus	10.41467	59.6139	2016-02-11T18:50:23.401+0000	GBIF
Ixodes ricinus	15.0198	56.1583	2016-05-14T11:36:45.448+0000	GBIF
Ixodes ricinus	6.17382	62.39643	2016-02-11T18:49:53.996+0000	GBIF
Ixodes ricinus	15.0198	56.1583	2016-05-14T11:36:45.455+0000	GBIF
Ixodes ricinus	17.6562	59.8387	2016-05-14T11:36:41.908+0000	GBIF
Ixodes ricinus	15.0198	56.1583	2016-05-14T11:36:45.451+0000	GBIF
Ixodes ricinus	12.9594	55.5963	2016-05-14T11:36:35.583+0000	GBIF
Ixodes ricinus	8.69579	62.74568	2016-02-11T18:49:51.130+0000	GBIF
Ixodes ricinus	12.29562	65.98255	2016-02-11T18:49:52.442+0000	GBIF
Ixodes ricinus	10.97791	60.22746	2016-02-11T18:49:45.124+0000	GBIF
Ixodes ricinus	4.6475	50.27278	2015-12-15T13:43:54.833+0000	GBIF
Ixodes ricinus	10.97785	60.2275	2016-02-11T18:49:44.389+0000	GBIF
Ixodes ricinus	12.7714	56.7046	2016-05-14T11:37:10.022+0000	GBIF
Ixodes ricinus	9.58025	59.19265	2016-02-11T18:49:58.936+0000	GBIF
Ixodes ricinus	7.53659	57.98436	2016-02-11T18:50:07.543+0000	GBIF
Ixodes ricinus	5.34295	60.56479	2016-02-11T18:50:36.709+0000	GBIF
Ixodes ricinus	17.5874	59.8497	2016-05-14T11:37:12.362+0000	GBIF
Ixodes ricinus	18.0893	59.5208	2016-05-14T11:37:20.152+0000	GBIF
Ixodes ricinus	10.57042	59.88867	2016-05-18T12:54:43.504+0000	GBIF
Ixodes ricinus	10.40166	59.26216	2016-02-11T18:55:34.101+0000	GBIF
Ixodes ricinus	17.5356	62.4494	2016-05-14T11:37:56.911+0000	GBIF
Ixodes ricinus	14.6735	58.0109	2016-05-14T11:37:59.375+0000	GBIF
Ixodes ricinus	8.92626	58.62088	2016-02-11T18:50:07.602+0000	GBIF
Ixodes ricinus	9.74585	63.26278	2016-02-11T18:51:03.615+0000	GBIF
Ixodes ricinus	18.8086	59.8626	2016-05-14T11:38:05.199+0000	GBIF
Ixodes ricinus	16.1831	57.0084	2016-05-14T11:38:47.704+0000	GBIF
Ixodes ricinus	12.3065	65.90127	2016-02-11T18:54:04.958+0000	GBIF
Ixodes ricinus	5.70292	58.93976	2016-02-11T18:50:26.969+0000	GBIF
Ixodes ricinus	7.0934	58.06958	2016-02-11T18:50:23.583+0000	GBIF
Ixodes ricinus	16.482	59.6172	2016-05-14T11:39:45.253+0000	GBIF
Ixodes ricinus	15.0937	58.5314	2015-09-29T01:23:16.623+0000	GBIF
Ixodes ricinus	13.4609	59.5151	2016-05-14T11:39:13.579+0000	GBIF
Ixodes ricinus	14.4574	56.0267	2016-05-14T11:40:00.363+0000	GBIF
Ixodes ricinus	14.6573	61.094	2016-05-14T11:39:56.898+0000	GBIF
Ixodes ricinus	16.5185	60.0395	2016-05-14T11:39:15.351+0000	GBIF
Ixodes ricinus	9.74585	63.26278	2016-02-11T18:51:03.633+0000	GBIF
Ixodes ricinus	16.0611	59.4942	2016-05-14T11:39:08.935+0000	GBIF
Ixodes ricinus	17.8407	62.6152	2016-05-14T11:39:56.757+0000	GBIF
Ixodes ricinus	11.467	63.80164	2016-02-11T18:51:02.655+0000	GBIF
Ixodes ricinus	13.5501	56.1148	2016-05-14T11:40:28.602+0000	GBIF
Ixodes ricinus	7.18251	62.29278	2016-02-11T18:52:17.335+0000	GBIF
Ixodes ricinus	6.20774	59.04775	2016-02-11T18:53:19.707+0000	GBIF
Ixodes ricinus	18.8086	59.8626	2016-05-14T11:40:27.667+0000	GBIF
Ixodes ricinus	18.8086	59.8626	2016-05-14T11:40:10.590+0000	GBIF
Ixodes ricinus	10.38259	59.28527	2016-02-11T18:55:33.939+0000	GBIF
Ixodes ricinus	15.3816	60.5333	2015-09-29T01:25:57.420+0000	GBIF
Ixodes ricinus	7.95221	58.18953	2016-02-11T18:54:07.142+0000	GBIF
Ixodes ricinus	5.72219	58.845	2016-02-11T18:55:32.626+0000	GBIF
Ixodes ricinus	6.26513	62.49358	2016-02-11T18:55:46.700+0000	GBIF
Ixodes ricinus	15.0494	57.521	2016-05-14T13:22:50.597+0000	GBIF
Ixodes ricinus	13.5875	56.154	2016-05-14T13:23:02.389+0000	GBIF
Ixodes ricinus	8.67182	50.06441	2016-03-24T22:34:55.952+0000	GBIF
Ixodes ricinus	10.44079	59.4509	2016-05-18T12:54:32.947+0000	GBIF
Ixodes ricinus	14.1869	56.1052	2016-05-14T13:23:00.300+0000	GBIF
Ixodes ricinus	7.1972	46.82684	2016-03-24T22:34:19.754+0000	GBIF
Ixodes ricinus	12.94485	48.49202	2016-03-24T22:34:31.920+0000	GBIF
Ixodes ricinus	17.2965	59.7064	2016-05-14T13:23:02.512+0000	GBIF
Ixodes ricinus	13.461	59.3736	2016-05-14T13:23:02.897+0000	GBIF
Ixodes ricinus	12.94485	48.49202	2016-03-24T22:34:31.882+0000	GBIF
Ixodes ricinus	10.81235	53.88636	2016-03-24T22:34:44.211+0000	GBIF
Ixodes ricinus	10.74648	53.89989	2016-03-24T22:34:20.353+0000	GBIF
Ixodes ricinus	15.1335	59.5209	2016-05-14T13:23:08.987+0000	GBIF
Ixodes ricinus	16.3633	56.7714	2016-05-14T13:23:09.385+0000	GBIF
Ixodes ricinus	17.2965	59.7064	2016-05-14T13:23:09.558+0000	GBIF
Ixodes ricinus	9.11947	51.16271	2016-03-24T22:34:55.950+0000	GBIF
Ixodes ricinus	10.49447	51.92456	2016-03-24T22:35:33.102+0000	GBIF
Ixodes ricinus	8.37193	49.75576	2016-03-24T22:35:33.178+0000	GBIF
Ixodes ricinus	8.7858	49.24986	2016-03-24T22:36:33.361+0000	GBIF
Ixodes ricinus	3.34929	44.32569	2016-03-24T22:34:44.151+0000	GBIF
Ixodes ricinus	12.94485	48.49202	2016-03-24T22:35:57.169+0000	GBIF
Ixodes ricinus	8.70323	58.39261	2016-02-11T18:59:16.087+0000	GBIF
Ixodes ricinus	16.4407	60.4427	2016-05-14T13:23:10.769+0000	GBIF
Ixodes ricinus	18.2324	60.047	2016-05-14T11:21:35.576+0000	GBIF
Ixodes ricinus	10.26278	48.88103	2016-03-24T22:36:44.651+0000	GBIF
Ixodes ricinus	15.5062	58.5703	2016-05-14T11:23:35.684+0000	GBIF
Ixodes ricinus	10.04378	59.23593	2016-02-11T18:59:14.612+0000	GBIF
Ixodes ricinus	10.06939	59.11681	2016-02-11T18:58:54.524+0000	GBIF
Ixodes ricinus	10.49447	51.92456	2016-03-24T22:34:43.907+0000	GBIF
Ixodes ricinus	9.30431	48.8717	2016-03-24T22:36:21.937+0000	GBIF
Ixodes ricinus	17.6975	59.9578	2016-05-14T11:21:19.195+0000	GBIF
Ixodes ricinus	6.62813	50.46307	2016-03-24T22:36:44.639+0000	GBIF
Ixodes ricinus	-5.96295	54.96994	2016-04-29T23:40:23.070+0000	GBIF
Ixodes ricinus	9.11676	50.37828	2016-03-24T22:35:56.982+0000	GBIF
Ixodes ricinus	9.97523	59.25424	2016-02-11T18:58:44.939+0000	GBIF
Ixodes ricinus	11.7782	57.6526	2016-05-14T13:23:14.294+0000	GBIF
Ixodes ricinus	15.9653	56.718	2016-05-14T11:21:33.979+0000	GBIF
Ixodes ricinus	9.83596	58.97241	2016-02-11T18:58:51.556+0000	GBIF
Ixodes ricinus	12.8608	56.7428	2016-05-14T13:23:13.487+0000	GBIF
Ixodes ricinus	9.4042	48.84867	2016-03-24T22:34:32.038+0000	GBIF
Ixodes ricinus	17.2939	59.708	2016-05-14T11:21:32.693+0000	GBIF
Ixodes ricinus	11.53431	59.01047	2016-02-11T18:58:17.114+0000	GBIF
Ixodes ricinus	10.00402	59.22785	2016-02-11T18:58:51.286+0000	GBIF
Ixodes ricinus	17.5945	59.8335	2016-05-14T11:21:31.675+0000	GBIF
Ixodes ricinus	17.2939	59.708	2016-05-14T11:21:32.699+0000	GBIF
Ixodes ricinus	10.21717	59.03594	2016-02-11T18:58:43.759+0000	GBIF
Ixodes ricinus	9.99417	59.25231	2016-02-11T18:58:44.665+0000	GBIF
Ixodes ricinus	10.13465	59.3314	2016-02-11T18:58:54.619+0000	GBIF
Ixodes ricinus	10.59531	59.41806	2016-02-11T18:59:32.071+0000	GBIF
Ixodes ricinus	10.52489	59.06735	2016-02-11T18:58:57.679+0000	GBIF
Ixodes ricinus	11.7782	57.6526	2016-05-14T13:23:13.155+0000	GBIF
Ixodes ricinus	9.93388	59.18906	2016-02-11T18:58:51.270+0000	GBIF
Ixodes ricinus	17.2965	59.7064	2016-05-14T13:23:12.988+0000	GBIF
Ixodes ricinus	12.8608	56.7428	2016-05-14T11:21:19.226+0000	GBIF
Ixodes ricinus	10.30552	50.28928	2016-03-24T22:34:32.062+0000	GBIF
Ixodes ricinus	10.1774	59.05656	2016-02-11T18:58:46.462+0000	GBIF
Ixodes ricinus	8.71456	53.53378	2016-03-24T22:35:33.102+0000	GBIF
Ixodes ricinus	9.64132	47.8038	2016-03-24T22:34:20.023+0000	GBIF
Ixodes ricinus	7.55982	47.87669	2016-03-24T22:34:44.108+0000	GBIF
Ixodes ricinus	17.2965	59.7064	2016-05-14T13:23:12.998+0000	GBIF
Ixodes ricinus	10.3105	47.54945	2016-03-24T22:35:57.140+0000	GBIF
Ixodes ricinus	10.1743	59.02504	2016-02-11T18:58:44.900+0000	GBIF
Ixodes ricinus	8.70173	49.25433	2016-03-24T22:36:44.476+0000	GBIF
Ixodes ricinus	14.9832	56.1963	2016-05-14T11:21:31.221+0000	GBIF
Ixodes ricinus	11.7782	57.6526	2016-05-14T13:23:14.658+0000	GBIF
Ixodes ricinus	9.37228	48.86059	2016-03-24T22:35:56.985+0000	GBIF
Ixodes ricinus	17.6968	59.9579	2016-05-14T13:23:13.302+0000	GBIF
Ixodes ricinus	12.94485	48.49202	2015-08-12T04:06:59.385+0000	GBIF
Ixodes ricinus	13.48713	52.63318	2016-03-24T22:35:33.031+0000	GBIF
Ixodes ricinus	-5.96522	54.92506	2016-04-29T23:40:22.449+0000	GBIF
Ixodes ricinus	8.17391	49.95912	2015-08-12T04:04:26.948+0000	GBIF
Ixodes ricinus	10.49447	51.92456	2015-08-12T04:05:01.896+0000	GBIF
Ixodes ricinus	15.9268	57.2768	2016-05-14T11:21:31.710+0000	GBIF
Ixodes ricinus	10.26732	50.19212	2015-08-12T04:06:47.992+0000	GBIF
Ixodes ricinus	10.76523	50.08782	2015-08-12T04:05:36.118+0000	GBIF
Ixodes ricinus	41.8598	41.684	2015-08-12T04:05:59.696+0000	GBIF
Ixodes ricinus	12.59711	48.24898	2015-08-12T04:05:13.516+0000	GBIF
Ixodes ricinus	12.753	55.9907	2016-05-14T11:21:37.853+0000	GBIF
Ixodes ricinus	8.21065	50.43136	2015-08-12T04:07:20.104+0000	GBIF
Ixodes ricinus	14.9904	56.1898	2016-05-14T11:21:58.142+0000	GBIF
Ixodes ricinus	9.03196	51.07473	2015-08-12T04:06:11.333+0000	GBIF
Ixodes ricinus	9.39957	48.85027	2015-08-12T04:04:26.557+0000	GBIF
Ixodes ricinus	-1.53165	50.85727	2016-05-07T00:33:50.934+0000	GBIF
Ixodes ricinus	14.9904	56.1898	2016-05-14T11:21:42.982+0000	GBIF
Ixodes ricinus	6.75754	50.94972	2015-08-12T04:04:26.468+0000	GBIF
Ixodes ricinus	15.0059	56.1634	2016-05-14T11:21:46.633+0000	GBIF
Ixodes ricinus	10.23102	47.62907	2015-08-12T04:06:23.861+0000	GBIF
Ixodes ricinus	15.7179	60.4641	2016-05-14T11:21:31.714+0000	GBIF
Ixodes ricinus	10.52263	59.06862	2016-02-11T18:58:07.987+0000	GBIF
Ixodes ricinus	8.96046	49.72985	2015-08-12T04:05:47.741+0000	GBIF
Ixodes ricinus	10.40212	47.45956	2015-08-12T04:05:36.037+0000	GBIF
Ixodes ricinus	8.98034	48.18556	2015-08-12T04:05:13.410+0000	GBIF
Ixodes ricinus	18.3231	59.7761	2016-05-14T11:23:01.234+0000	GBIF
Ixodes ricinus	11.9903	57.8242	2016-05-14T11:24:19.517+0000	GBIF
Ixodes ricinus	7.45313	62.89726	2016-02-11T18:58:32.155+0000	GBIF
Ixodes ricinus	14.9923	56.1719	2016-05-14T11:23:16.849+0000	GBIF
Ixodes ricinus	16.4669	60.4829	2016-05-14T11:24:28.376+0000	GBIF
Ixodes ricinus	19.4023	59.7073	2016-05-14T11:23:24.953+0000	GBIF
Ixodes ricinus	5.36763	60.39239	2016-02-11T18:58:46.571+0000	GBIF
Ixodes ricinus	12.4768	57.2163	2016-05-14T11:23:35.414+0000	GBIF
Ixodes ricinus	9.6249	52.44905	2016-03-24T22:34:20.119+0000	GBIF
Ixodes ricinus	8.50891	47.80877	2016-03-24T22:34:32.097+0000	GBIF
Ixodes ricinus	12.94485	48.49202	2016-03-24T22:35:57.164+0000	GBIF
Ixodes ricinus	8.82114	48.36108	2016-03-24T22:34:20.329+0000	GBIF
Ixodes ricinus	11.53067	47.31957	2016-03-24T22:36:50.368+0000	GBIF
Ixodes ricinus	16.3557	56.7101	2016-05-14T13:22:15.357+0000	GBIF
Ixodes ricinus	12.94485	48.49202	2016-03-24T22:34:31.914+0000	GBIF
Ixodes ricinus	10.74648	53.89989	2016-03-24T22:34:19.975+0000	GBIF
Ixodes ricinus	8.49483	49.37936	2016-03-24T22:35:57.095+0000	GBIF
Ixodes ricinus	7.45861	49.38502	2016-03-24T22:34:56.544+0000	GBIF
Ixodes ricinus	18.8426	57.4223	2016-05-14T13:22:16.589+0000	GBIF
Ixodes ricinus	16.9498	57.1799	2016-05-14T13:22:16.738+0000	GBIF
Ixodes ricinus	7.90498	50.00536	2016-03-24T22:35:57.204+0000	GBIF
Ixodes ricinus	5.79602	58.8652	2016-02-11T18:57:22.155+0000	GBIF
Ixodes ricinus	10.56172	52.95395	2016-03-24T22:35:33.104+0000	GBIF
Ixodes ricinus	10.14965	52.53732	2016-03-24T22:36:21.913+0000	GBIF
Ixodes ricinus	6.3845	49.46956	2016-03-24T22:35:44.572+0000	GBIF
Ixodes ricinus	14.1869	56.1052	2016-05-14T13:22:04.598+0000	GBIF
Ixodes ricinus	16.0656	59.8747	2016-05-14T13:22:15.309+0000	GBIF
Ixodes ricinus	16.4187	56.5881	2016-05-14T13:22:16.441+0000	GBIF
Ixodes ricinus	12.95673	49.07398	2016-03-24T22:36:33.365+0000	GBIF
Ixodes ricinus	12.95673	49.07398	2016-03-24T22:35:44.564+0000	GBIF
Ixodes ricinus	10.91457	53.84392	2016-03-24T22:34:20.041+0000	GBIF
Ixodes ricinus	7.86396	48.29049	2016-03-24T22:35:57.144+0000	GBIF
Ixodes ricinus	10.67036	59.52504	2016-02-11T18:56:53.078+0000	GBIF
Ixodes ricinus	13.0661	56.7308	2016-05-14T13:22:17.527+0000	GBIF
Ixodes ricinus	9.50179	51.94991	2016-03-24T22:35:20.535+0000	GBIF
Ixodes ricinus	10.03279	59.22863	2016-02-11T18:57:24.448+0000	GBIF
Ixodes ricinus	9.44958	51.90232	2016-03-24T22:35:33.041+0000	GBIF
Ixodes ricinus	9.44958	51.90232	2016-03-24T22:34:20.376+0000	GBIF
Ixodes ricinus	6.40039	49.47091	2016-03-24T22:36:33.374+0000	GBIF
Ixodes ricinus	7.28016	46.20193	2016-03-24T22:34:56.891+0000	GBIF
Ixodes ricinus	9.3567	48.92574	2016-03-24T22:34:32.043+0000	GBIF
Ixodes ricinus	14.1453	56.0493	2016-05-14T13:22:18.439+0000	GBIF
Ixodes ricinus	17.9556	62.6346	2016-05-14T13:22:20.153+0000	GBIF
Ixodes ricinus	8.37158	49.69873	2016-03-24T22:35:33.093+0000	GBIF
Ixodes ricinus	10.79004	53.86552	2016-03-24T22:34:31.993+0000	GBIF
Ixodes ricinus	12.94485	48.49202	2016-03-24T22:36:50.389+0000	GBIF
Ixodes ricinus	10.05838	59.11425	2016-02-11T18:55:57.601+0000	GBIF
Ixodes ricinus	11.62359	49.37394	2016-03-24T22:34:56.730+0000	GBIF
Ixodes ricinus	9.11676	50.37828	2016-03-24T22:35:57.196+0000	GBIF
Ixodes ricinus	7.07537	50.93431	2016-03-24T22:35:33.184+0000	GBIF
Ixodes ricinus	11.8616	50.99584	2016-03-24T22:34:44.218+0000	GBIF
Ixodes ricinus	14.01778	50.95296	2016-03-24T22:36:21.893+0000	GBIF
Ixodes ricinus	8.10551	49.34783	2016-03-24T22:36:33.384+0000	GBIF
Ixodes ricinus	9.40641	48.8493	2016-03-24T22:36:09.166+0000	GBIF
Ixodes ricinus	8.0407	51.10255	2016-03-24T22:35:44.666+0000	GBIF
Ixodes ricinus	10.93019	51.44053	2016-03-24T22:35:57.175+0000	GBIF
Ixodes ricinus	7.26881	51.51947	2016-03-24T22:34:32.074+0000	GBIF
Ixodes ricinus	7.985	48.32015	2016-03-24T22:36:44.619+0000	GBIF
Ixodes ricinus	11.7782	57.6526	2016-05-14T13:22:29.884+0000	GBIF
Ixodes ricinus	7.985	48.32015	2016-03-24T22:34:19.710+0000	GBIF
Ixodes ricinus	7.985	48.32015	2016-03-24T22:36:33.371+0000	GBIF
Ixodes ricinus	10.6985	59.24488	2016-02-11T18:57:05.135+0000	GBIF
Ixodes ricinus	12.94485	48.49202	2016-03-24T22:34:56.787+0000	GBIF
Ixodes ricinus	7.985	48.32015	2016-03-24T22:36:44.681+0000	GBIF
Ixodes ricinus	9.41005	48.84694	2016-03-24T22:35:20.333+0000	GBIF
Ixodes ricinus	9.24175	50.44071	2016-03-24T22:34:43.884+0000	GBIF
Ixodes ricinus	8.02568	50.43914	2016-03-24T22:35:33.032+0000	GBIF
Ixodes ricinus	13.48977	52.6362	2016-03-24T22:36:33.395+0000	GBIF
Ixodes ricinus	6.75711	50.94978	2016-03-24T22:35:08.311+0000	GBIF
Ixodes ricinus	8.47329	48.03138	2016-03-24T22:36:44.656+0000	GBIF
Ixodes ricinus	8.91335	49.13641	2016-03-24T22:36:44.667+0000	GBIF
Ixodes ricinus	9.04534	50.0727	2016-03-24T22:35:44.641+0000	GBIF
Ixodes ricinus	12.78866	48.13047	2016-03-24T22:34:20.379+0000	GBIF
Ixodes ricinus	8.49936	49.45227	2016-03-24T22:36:44.412+0000	GBIF
Ixodes ricinus	11.72154	48.41999	2016-03-24T22:36:33.405+0000	GBIF
Ixodes ricinus	11.63877	50.89256	2016-03-24T22:35:08.379+0000	GBIF
Ixodes ricinus	8.52041	49.00255	2016-03-24T22:34:44.156+0000	GBIF
Ixodes ricinus	8.5205	49.0028	2016-03-24T22:36:21.824+0000	GBIF
Ixodes ricinus	10.09904	52.79609	2016-03-24T22:34:43.952+0000	GBIF
Ixodes ricinus	8.10551	49.34783	2016-03-24T22:36:33.410+0000	GBIF
Ixodes ricinus	8.28621	50.30664	2016-03-24T22:36:33.313+0000	GBIF
Ixodes ricinus	8.52479	49.31592	2016-03-24T22:35:57.196+0000	GBIF
Ixodes ricinus	9.30431	48.8717	2016-03-24T22:36:44.590+0000	GBIF
Ixodes ricinus	5.23154	60.95665	2016-02-11T18:57:07.257+0000	GBIF
Ixodes ricinus	13.6006	56.1553	2016-05-14T13:22:50.598+0000	GBIF
Ixodes ricinus	11.27961	47.38371	2016-03-24T22:35:57.118+0000	GBIF
Ixodes ricinus	7.6973	47.83744	2016-03-24T22:34:19.793+0000	GBIF
Ixodes ricinus	10.3105	47.54945	2016-03-24T22:34:32.039+0000	GBIF
Ixodes ricinus	8.85661	49.97755	2016-03-24T22:34:44.189+0000	GBIF
Ixodes ricinus	18.8086	59.8626	2016-05-14T13:22:30.717+0000	GBIF
Ixodes ricinus	10.89981	51.53374	2016-03-24T22:36:44.692+0000	GBIF
Ixodes ricinus	9.90765	51.78169	2016-03-24T22:35:33.067+0000	GBIF
Ixodes ricinus	10.20997	47.42877	2016-03-24T22:35:20.364+0000	GBIF
Ixodes ricinus	8.71456	53.53378	2016-03-24T22:36:33.340+0000	GBIF
Ixodes ricinus	8.7558	49.91689	2016-03-24T22:34:56.636+0000	GBIF
Ixodes ricinus	10.37903	47.51317	2016-03-24T22:36:09.191+0000	GBIF
Ixodes ricinus	12.94485	48.49202	2016-03-24T22:36:09.224+0000	GBIF
Ixodes ricinus	8.8806	49.97394	2016-03-24T22:36:33.383+0000	GBIF
Ixodes ricinus	7.985	48.32015	2016-03-24T22:35:57.207+0000	GBIF
Ixodes ricinus	8.8773	49.98181	2016-03-24T22:34:31.886+0000	GBIF
Ixodes ricinus	10.21368	50.91548	2016-03-24T22:36:09.062+0000	GBIF
Ixodes ricinus	13.98611	52.9267	2016-03-24T22:35:44.548+0000	GBIF
Ixodes ricinus	10.48216	47.92278	2016-03-24T22:34:19.775+0000	GBIF
Ixodes ricinus	9.79052	49.52391	2016-03-24T22:35:44.619+0000	GBIF
Ixodes ricinus	8.22739	50.41618	2016-03-24T22:36:21.885+0000	GBIF
Ixodes ricinus	9.48	54.70171	2016-03-24T22:34:43.900+0000	GBIF
Ixodes ricinus	12.94485	48.49202	2016-03-24T22:35:33.071+0000	GBIF
Ixodes ricinus	12.82379	53.34713	2016-01-26T14:22:59.645+0000	GBIF
Ixodes ricinus	10.38312	59.28549	2016-02-11T18:57:50.243+0000	GBIF
Ixodes ricinus	14.94587	57.46342	2016-03-24T22:35:44.617+0000	GBIF
Ixodes ricinus	8.15932	49.21984	2016-03-24T22:36:33.378+0000	GBIF
Ixodes ricinus	9.51875	48.90786	2016-03-24T22:36:44.473+0000	GBIF
Ixodes ricinus	11.63246	48.00003	2016-03-24T22:34:20.368+0000	GBIF
Ixodes ricinus	18.1754	59.4053	2016-05-14T13:22:35.081+0000	GBIF
Ixodes ricinus	10.34046	53.135	2016-03-24T22:35:57.184+0000	GBIF
Ixodes ricinus	9.38799	48.85026	2016-03-24T22:34:44.132+0000	GBIF
Ixodes ricinus	8.46055	49.82014	2016-03-24T22:35:44.651+0000	GBIF
Ixodes ricinus	12.94485	48.49202	2016-03-24T22:34:56.425+0000	GBIF
Ixodes ricinus	10.11515	52.42901	2016-03-24T22:34:19.722+0000	GBIF
Ixodes ricinus	11.62359	49.37394	2016-03-24T22:35:56.985+0000	GBIF
Ixodes ricinus	9.41485	48.92402	2016-03-24T22:36:44.634+0000	GBIF
Ixodes ricinus	9.24199	52.54635	2016-03-24T22:35:08.131+0000	GBIF
Ixodes ricinus	18.8086	59.8626	2016-05-14T13:22:43.956+0000	GBIF
Ixodes ricinus	12.94485	48.49202	2016-03-24T22:36:09.134+0000	GBIF
Ixodes ricinus	8.96479	51.17513	2016-03-24T22:35:44.601+0000	GBIF
Ixodes ricinus	10.79004	53.86552	2016-03-24T22:36:33.363+0000	GBIF
Ixodes ricinus	13.7962	55.6537	2016-05-14T11:24:18.473+0000	GBIF
Ixodes ricinus	14.1869	56.1052	2016-05-14T13:20:51.712+0000	GBIF
Ixodes ricinus	12.94485	48.49202	2016-03-24T22:34:20.301+0000	GBIF
Ixodes ricinus	8.88086	50.76208	2016-03-24T22:34:32.046+0000	GBIF
Ixodes ricinus	17.8493	59.1432	2016-05-14T13:20:54.132+0000	GBIF
Ixodes ricinus	14.9853	59.5202	2016-05-14T13:20:54.385+0000	GBIF
Ixodes ricinus	10.8921	49.36005	2016-03-24T22:36:44.544+0000	GBIF
Ixodes ricinus	9.28898	48.8636	2016-03-24T22:35:08.352+0000	GBIF
Ixodes ricinus	9.28898	48.8636	2016-03-24T22:35:44.582+0000	GBIF
Ixodes ricinus	12.94485	48.49202	2016-03-24T22:36:21.883+0000	GBIF
Ixodes ricinus	10.7218	53.90861	2016-03-24T22:36:50.396+0000	GBIF
Ixodes ricinus	15.2547	59.2905	2016-05-14T13:20:54.476+0000	GBIF
Ixodes ricinus	13.0932	55.9686	2016-05-14T13:20:58.488+0000	GBIF
Ixodes ricinus	6.45	49.83	2016-01-28T20:06:48.567+0000	GBIF
Ixodes ricinus	9.12333	50.38734	2016-03-24T22:36:33.386+0000	GBIF
Ixodes ricinus	-9.58663	51.75969	2014-01-09T11:16:02.712+0000	GBIF
Ixodes ricinus	12.94485	48.49202	2016-03-24T22:35:44.627+0000	GBIF
Ixodes ricinus	8.22739	50.41618	2016-03-24T22:34:32.044+0000	GBIF
Ixodes ricinus	9.20027	53.20123	2016-03-24T22:34:56.437+0000	GBIF
Ixodes ricinus	8.25646	49.79703	2016-03-24T22:35:08.245+0000	GBIF
Ixodes ricinus	11.7782	57.6526	2016-05-14T11:21:29.694+0000	GBIF
Ixodes ricinus	-7.7385	53.26183	2016-04-29T23:40:05.630+0000	GBIF
Ixodes ricinus	7.45994	49.38668	2016-03-24T22:36:09.236+0000	GBIF
Ixodes ricinus	8.37991	49.21642	2016-03-24T22:34:31.975+0000	GBIF
Ixodes ricinus	16.4407	60.4427	2016-05-14T13:21:56.038+0000	GBIF
Ixodes ricinus	-2.39494	51.35141	2013-09-07T07:42:53.000+0000	GBIF
Ixodes ricinus	18.632	59.564	2016-05-14T13:20:57.409+0000	GBIF
Ixodes ricinus	-2.39501	51.3604	2013-09-07T07:42:46.000+0000	GBIF
Ixodes ricinus	8.34806	49.20414	2016-03-24T22:34:56.840+0000	GBIF
Ixodes ricinus	13.6006	56.1553	2016-05-14T13:20:56.738+0000	GBIF
Ixodes ricinus	16.5627	59.1007	2016-05-14T13:20:55.459+0000	GBIF
Ixodes ricinus	8.34927	49.18933	2016-03-24T22:36:21.853+0000	GBIF
Ixodes ricinus	-7.7385	53.26183	2014-01-09T11:16:02.523+0000	GBIF
Ixodes ricinus	-9.58663	51.75969	2016-04-29T23:40:05.050+0000	GBIF
Ixodes ricinus	11.58118	50.88831	2016-03-24T22:36:44.590+0000	GBIF
Ixodes ricinus	16.5627	59.1007	2016-05-14T13:20:55.462+0000	GBIF
Ixodes ricinus	16.5689	56.6374	2016-05-14T13:20:57.460+0000	GBIF
Ixodes ricinus	8.34961	49.1895	2016-03-24T22:34:20.249+0000	GBIF
Ixodes ricinus	8.35133	49.19517	2016-03-24T22:36:21.816+0000	GBIF
Ixodes ricinus	-2.45282	51.39616	2013-09-07T07:42:53.000+0000	GBIF
Ixodes ricinus	9.66316	53.66356	2016-03-24T22:36:09.172+0000	GBIF
Ixodes ricinus	13.88128	51.09946	2016-01-26T14:22:59.665+0000	GBIF
Ixodes ricinus	11.62138	49.88332	2016-05-02T17:38:45.202+0000	GBIF
Ixodes ricinus	9.24165	50.44105	2016-03-24T22:35:44.499+0000	GBIF
Ixodes ricinus	7.55995	49.09734	2016-03-24T22:34:44.120+0000	GBIF
Ixodes ricinus	12.94485	48.49202	2016-03-24T22:36:09.101+0000	GBIF
Ixodes ricinus	26.64308	57.91084	2016-01-12T13:32:11.143+0000	GBIF
Ixodes ricinus	11.92386	49.08213	2016-03-24T22:35:44.609+0000	GBIF
Ixodes ricinus	8.91403	49.13641	2016-03-24T22:35:08.332+0000	GBIF
Ixodes ricinus	8.34703	49.20386	2016-03-24T22:36:09.256+0000	GBIF
Ixodes ricinus	11.77494	50.17965	2016-03-24T22:36:21.880+0000	GBIF
Ixodes ricinus	8.0359	51.09679	2016-03-24T22:36:33.290+0000	GBIF
Ixodes ricinus	8.28626	50.30649	2016-03-24T22:35:08.341+0000	GBIF
Ixodes ricinus	13.89674	51.09265	2016-01-26T14:22:59.667+0000	GBIF
Ixodes ricinus	6.75642	50.94891	2016-03-24T22:35:33.161+0000	GBIF
Ixodes ricinus	6.75659	50.94913	2016-03-24T22:36:09.261+0000	GBIF
Ixodes ricinus	10.67887	47.61027	2016-03-24T22:36:33.434+0000	GBIF
Ixodes ricinus	8.0359	51.09679	2016-03-24T22:36:33.296+0000	GBIF
Ixodes ricinus	8.1652	47.66498	2016-03-24T22:34:32.076+0000	GBIF
Ixodes ricinus	9.50179	51.94991	2016-03-24T22:34:19.837+0000	GBIF
Ixodes ricinus	7.16662	50.87215	2016-03-24T22:36:09.140+0000	GBIF
Ixodes ricinus	10.69365	53.95639	2016-03-24T22:35:33.181+0000	GBIF
Ixodes ricinus	16.9498	57.1799	2016-05-14T13:21:44.543+0000	GBIF
Ixodes ricinus	13.6737	57.1247	2016-05-14T13:21:45.281+0000	GBIF
Ixodes ricinus	18.0472	59.165	2016-05-14T13:21:00.544+0000	GBIF
Ixodes ricinus	7.78699	51.38421	2016-03-24T22:34:32.035+0000	GBIF
Ixodes ricinus	-3.79379	57.17134	2013-09-07T07:40:55.000+0000	GBIF
Ixodes ricinus	10.37903	47.51317	2016-03-24T22:35:57.153+0000	GBIF
Ixodes ricinus	9.09925	51.39273	2016-03-24T22:34:31.979+0000	GBIF
Ixodes ricinus	8.37278	49.20885	2016-03-24T22:35:08.288+0000	GBIF
Ixodes ricinus	14.30137	53.46664	2016-03-24T22:34:56.794+0000	GBIF
Ixodes ricinus	9.43159	51.6073	2016-03-24T22:36:44.680+0000	GBIF
Ixodes ricinus	6.75762	50.94972	2016-03-24T22:35:08.329+0000	GBIF
Ixodes ricinus	18.1859	57.4967	2016-05-14T13:21:02.960+0000	GBIF
Ixodes ricinus	14.284	55.9565	2016-05-14T13:21:10.834+0000	GBIF
Ixodes ricinus	11.7789	57.6334	2016-05-14T13:21:42.105+0000	GBIF
Ixodes ricinus	12.94485	48.49202	2016-03-24T22:34:44.129+0000	GBIF
Ixodes ricinus	6.14	49.63	2016-01-28T20:06:48.585+0000	GBIF
Ixodes ricinus	6.14	49.63	2016-01-28T20:06:48.567+0000	GBIF
Ixodes ricinus	11.27764	53.59449	2016-03-24T22:35:33.097+0000	GBIF
Ixodes ricinus	14.6565	56.001	2016-05-14T13:21:25.529+0000	GBIF
Ixodes ricinus	9.47348	48.83913	2016-03-24T22:36:09.207+0000	GBIF
Ixodes ricinus	14.4289	57.9965	2016-05-14T13:21:14.619+0000	GBIF
Ixodes ricinus	12.94485	48.49202	2016-03-24T22:34:32.081+0000	GBIF
Ixodes ricinus	8.95278	50.76805	2016-03-24T22:34:56.769+0000	GBIF
Ixodes ricinus	16.0399	57.2113	2016-05-14T13:21:20.285+0000	GBIF
Ixodes ricinus	8.72632	53.40288	2016-03-24T22:36:44.699+0000	GBIF
Ixodes ricinus	8.56968	49.98843	2016-03-24T22:34:20.186+0000	GBIF
Ixodes ricinus	10.26732	50.19212	2016-03-24T22:35:32.996+0000	GBIF
Ixodes ricinus	-4.2418	57.95494	2013-09-07T07:40:55.000+0000	GBIF
Ixodes ricinus	-3.79684	57.60799	2013-09-07T07:40:55.000+0000	GBIF
Ixodes ricinus	12.94485	48.49202	2016-03-24T22:34:19.975+0000	GBIF
Ixodes ricinus	12.94485	48.49202	2016-03-24T22:35:20.544+0000	GBIF
Ixodes ricinus	10.28094	50.02003	2016-03-24T22:36:33.383+0000	GBIF
Ixodes ricinus	12.94485	48.49202	2016-03-24T22:34:32.059+0000	GBIF
Ixodes ricinus	-2.56838	51.44062	2013-09-07T07:42:46.000+0000	GBIF
Ixodes ricinus	-2.81313	51.44818	2013-09-07T07:42:46.000+0000	GBIF
Ixodes ricinus	10.91628	49.45639	2016-03-24T22:36:21.733+0000	GBIF
Ixodes ricinus	-2.64057	51.45824	2013-09-07T07:42:46.000+0000	GBIF
Ixodes ricinus	9.51794	53.68898	2016-03-24T22:34:32.046+0000	GBIF
Ixodes ricinus	-2.82769	51.45707	2013-09-07T07:42:46.000+0000	GBIF
Ixodes ricinus	-2.6263	51.46731	2013-09-07T07:42:46.000+0000	GBIF
Ixodes ricinus	8.92463	49.53555	2016-03-24T22:34:56.516+0000	GBIF
Ixodes ricinus	-2.74176	51.48462	2013-09-07T07:42:46.000+0000	GBIF
Ixodes ricinus	8.8096	50.80258	2016-03-24T22:35:20.500+0000	GBIF
Ixodes ricinus	10.53725	52.11709	2016-03-24T22:34:44.033+0000	GBIF
Ixodes ricinus	8.75941	50.82608	2016-03-24T22:34:43.896+0000	GBIF
Ixodes ricinus	-2.72665	51.43975	2013-09-07T07:42:20.000+0000	GBIF
Ixodes ricinus	3.36349	44.18042	2016-03-24T22:36:33.433+0000	GBIF
Ixodes ricinus	8.58178	50.30307	2016-03-24T22:36:09.218+0000	GBIF
Ixodes ricinus	-2.71226	51.43984	2013-09-07T07:42:20.000+0000	GBIF
Ixodes ricinus	16.5484	61.2977	2016-05-14T13:19:57.485+0000	GBIF
Ixodes ricinus	10.22192	50.91602	2016-03-24T22:34:43.866+0000	GBIF
Ixodes ricinus	8.72372	48.2034	2016-03-24T22:36:21.853+0000	GBIF
Ixodes ricinus	13.53318	52.40305	2016-03-24T22:36:44.653+0000	GBIF
Ixodes ricinus	8.94072	49.48591	2016-03-24T22:36:44.583+0000	GBIF
Ixodes ricinus	9.43342	48.89312	2016-03-24T22:36:09.237+0000	GBIF
Ixodes ricinus	10.74648	53.89989	2016-03-24T22:35:57.129+0000	GBIF
Ixodes ricinus	9.05462	51.35967	2016-03-24T22:35:20.551+0000	GBIF
Ixodes ricinus	9.05462	51.35967	2016-03-24T22:35:44.640+0000	GBIF
Ixodes ricinus	7.03988	51.59416	2016-03-24T22:34:44.007+0000	GBIF
Ixodes ricinus	10.74029	50.94085	2016-03-24T22:36:33.359+0000	GBIF
Ixodes ricinus	9.00606	49.51132	2016-03-24T22:34:44.313+0000	GBIF
Ixodes ricinus	16.4129	56.4242	2016-05-14T13:20:04.817+0000	GBIF
Ixodes ricinus	11.3736	52.82605	2016-03-24T22:34:44.262+0000	GBIF
Ixodes ricinus	9.30431	48.8717	2016-03-24T22:35:08.318+0000	GBIF
Ixodes ricinus	8.72372	48.2034	2016-03-24T22:36:21.884+0000	GBIF
Ixodes ricinus	13.397	55.6805	2016-05-14T13:20:33.700+0000	GBIF
Ixodes ricinus	11.02061	53.26567	2016-03-24T22:34:31.966+0000	GBIF
Ixodes ricinus	17.8493	59.1432	2016-05-14T13:19:56.413+0000	GBIF
Ixodes ricinus	8.32249	49.97882	2016-03-24T22:35:33.112+0000	GBIF
Ixodes ricinus	14.04147	50.94859	2016-03-24T22:35:33.058+0000	GBIF
Ixodes ricinus	10.72128	53.90442	2016-03-24T22:36:21.771+0000	GBIF
Ixodes ricinus	10.74029	50.94085	2016-03-24T22:36:33.377+0000	GBIF
Ixodes ricinus	14.1453	56.0493	2016-05-14T13:19:56.873+0000	GBIF
Ixodes ricinus	8.13186	49.97822	2016-03-24T22:35:57.124+0000	GBIF
Ixodes ricinus	9.95061	49.62433	2016-03-24T22:34:20.225+0000	GBIF
Ixodes ricinus	7.33732	51.57067	2016-03-24T22:35:20.377+0000	GBIF
Ixodes ricinus	12.88441	52.39836	2016-03-24T22:35:20.503+0000	GBIF
Ixodes ricinus	13.42435	52.89078	2016-03-24T22:35:57.154+0000	GBIF
Ixodes ricinus	11.45007	53.60509	2016-03-24T22:34:56.893+0000	GBIF
Ixodes ricinus	6.75488	50.9501	2016-03-24T22:34:44.294+0000	GBIF
Ixodes ricinus	12.54029	53.12738	2016-03-24T22:35:08.216+0000	GBIF
Ixodes ricinus	6.62922	50.60966	2016-03-24T22:34:20.231+0000	GBIF
Ixodes ricinus	9.02224	49.53056	2016-03-24T22:34:31.947+0000	GBIF
Ixodes ricinus	8.0347	51.09679	2016-03-24T22:34:31.912+0000	GBIF
Ixodes ricinus	17.2967	59.7065	2016-05-14T13:20:04.938+0000	GBIF
Ixodes ricinus	9.501	48.89397	2016-03-24T22:35:08.297+0000	GBIF
Ixodes ricinus	13.61987	54.56918	2016-03-24T22:35:57.153+0000	GBIF
Ixodes ricinus	7.72759	49.98298	2016-03-24T22:34:56.822+0000	GBIF
Ixodes ricinus	8.70872	53.62046	2016-03-24T22:35:08.369+0000	GBIF
Ixodes ricinus	12.54029	53.12738	2016-03-24T22:35:08.214+0000	GBIF
Ixodes ricinus	9.47531	52.52924	2016-03-24T22:36:09.226+0000	GBIF
Ixodes ricinus	13.6472	57.0897	2016-05-14T13:20:02.187+0000	GBIF
Ixodes ricinus	13.7923	53.27999	2016-03-24T22:36:21.861+0000	GBIF
Ixodes ricinus	6.75754	50.94891	2016-03-24T22:35:08.370+0000	GBIF
Ixodes ricinus	8.82872	54.35471	2016-03-24T22:35:20.460+0000	GBIF
Ixodes ricinus	10.53725	52.11709	2016-03-24T22:34:31.860+0000	GBIF
Ixodes ricinus	9.7883	52.38995	2016-03-24T22:34:31.992+0000	GBIF
Ixodes ricinus	8.91043	49.11905	2016-03-24T22:35:57.162+0000	GBIF
Ixodes ricinus	6.85873	51.25235	2016-03-24T22:36:09.247+0000	GBIF
Ixodes ricinus	6.75247	50.94843	2016-03-24T22:36:44.561+0000	GBIF
Ixodes ricinus	9.43873	48.89602	2016-03-24T22:35:20.559+0000	GBIF
Ixodes ricinus	8.0347	51.09679	2016-03-24T22:34:31.886+0000	GBIF
Ixodes ricinus	8.98647	48.04967	2016-03-24T22:35:57.183+0000	GBIF
Ixodes ricinus	8.77996	53.65217	2016-03-24T22:36:33.425+0000	GBIF
Ixodes ricinus	15.5554	58.2933	2016-05-14T13:20:11.865+0000	GBIF
Ixodes ricinus	13.42186	48.60635	2016-03-24T22:36:09.172+0000	GBIF
Ixodes ricinus	9.4456	48.86095	2016-03-24T22:34:32.018+0000	GBIF
Ixodes ricinus	6.46	49.75	2016-01-28T20:06:48.572+0000	GBIF
Ixodes ricinus	17.8909	59.1567	2016-05-14T13:20:20.782+0000	GBIF
Ixodes ricinus	9.68889	47.95555	2016-03-24T22:35:44.670+0000	GBIF
Ixodes ricinus	9.47531	52.52924	2016-03-24T22:35:57.175+0000	GBIF
Ixodes ricinus	16.4062	56.7758	2016-05-14T13:20:25.937+0000	GBIF
Ixodes ricinus	15.0267	59.4942	2016-05-14T13:20:25.954+0000	GBIF
Ixodes ricinus	8.56153	50.00069	2016-03-24T22:35:08.303+0000	GBIF
Ixodes ricinus	-4.09864	52.79016	2013-09-07T07:19:36.000+0000	GBIF
Ixodes ricinus	15.7443	60.4887	2016-05-14T11:20:58.866+0000	GBIF
Ixodes ricinus	9.55304	54.84183	2016-03-24T22:36:33.406+0000	GBIF
Ixodes ricinus	15.6751	60.6189	2016-05-14T13:20:29.878+0000	GBIF
Ixodes ricinus	8.70437	53.70911	2016-03-24T22:35:57.191+0000	GBIF
Ixodes ricinus	9.51794	53.68898	2016-03-24T22:34:56.927+0000	GBIF
Ixodes ricinus	10.471	50.26762	2016-03-24T22:35:08.235+0000	GBIF
Ixodes ricinus	8.89437	48.32928	2016-03-24T22:34:20.268+0000	GBIF
Ixodes ricinus	9.36842	48.90484	2016-03-24T22:34:32.010+0000	GBIF
Ixodes ricinus	8.20574	47.64854	2016-03-24T22:35:44.573+0000	GBIF
Ixodes ricinus	9.1332	49.05947	2016-03-24T22:34:43.937+0000	GBIF
Ixodes ricinus	9.4034	48.8492	2016-03-24T22:36:09.240+0000	GBIF
Ixodes ricinus	9.05462	51.35967	2016-03-24T22:36:09.172+0000	GBIF
Ixodes ricinus	9.00038	48.05537	2016-03-24T22:34:44.156+0000	GBIF
Ixodes ricinus	9.32465	48.98624	2016-03-24T22:36:44.630+0000	GBIF
Ixodes ricinus	-2.6263	51.46731	2013-09-07T07:42:31.000+0000	GBIF
Ixodes ricinus	9.92477	54.78564	2016-03-24T22:34:56.639+0000	GBIF
Ixodes ricinus	-2.62679	51.50328	2013-09-07T07:41:42.000+0000	GBIF
Ixodes ricinus	-76.39755	36.88209	2016-03-24T22:35:08.262+0000	GBIF
Ixodes ricinus	10.60361	52.25949	2016-03-24T22:35:44.631+0000	GBIF
Ixodes ricinus	8.24183	52.38382	2016-03-24T22:35:20.374+0000	GBIF
Ixodes ricinus	8.63148	53.33472	2016-03-24T22:34:20.232+0000	GBIF
Ixodes ricinus	8.98767	50.77832	2016-03-24T22:36:44.543+0000	GBIF
Ixodes ricinus	10.72931	51.77171	2016-03-24T22:34:56.536+0000	GBIF
Ixodes ricinus	12.3286	58.7051	2016-05-14T13:20:14.076+0000	GBIF
Ixodes ricinus	8.52591	48.99802	2016-03-24T22:35:44.530+0000	GBIF
Ixodes ricinus	9.96735	48.38236	2016-03-24T22:35:57.200+0000	GBIF
Ixodes ricinus	6.81255	51.15636	2016-03-24T22:36:09.096+0000	GBIF
Ixodes ricinus	8.24245	52.38327	2016-03-24T22:35:44.677+0000	GBIF
Ixodes ricinus	8.97361	50.775	2016-03-24T22:34:31.959+0000	GBIF
Ixodes ricinus	-2.69637	51.34101	2013-09-07T07:42:39.000+0000	GBIF
Ixodes ricinus	8.04131	51.09727	2016-03-24T22:35:20.515+0000	GBIF
Ixodes ricinus	12.01947	48.94849	2016-03-24T22:35:08.271+0000	GBIF
Ixodes ricinus	6.45498	49.85392	2016-03-24T22:35:33.194+0000	GBIF
Ixodes ricinus	10.26896	51.47983	2016-03-24T22:36:44.576+0000	GBIF
Ixodes ricinus	9.51794	53.68898	2016-03-24T22:35:08.136+0000	GBIF
Ixodes ricinus	9.70634	49.99075	2016-03-24T22:36:09.138+0000	GBIF
Ixodes ricinus	14.05941	50.96635	2016-03-24T22:34:20.336+0000	GBIF
Ixodes ricinus	10.84557	48.91088	2016-03-24T22:36:09.092+0000	GBIF
Ixodes ricinus	6.08402	46.21001	2016-03-24T22:36:44.600+0000	GBIF
Ixodes ricinus	9.05462	51.35967	2016-03-24T22:36:33.401+0000	GBIF
Ixodes ricinus	6.75642	50.95265	2016-03-24T22:34:44.201+0000	GBIF
Ixodes ricinus	9.1747	48.47446	2016-03-24T22:35:57.098+0000	GBIF
Ixodes ricinus	9.77869	49.03894	2016-03-24T22:35:44.677+0000	GBIF
Ixodes ricinus	12.53978	53.12633	2016-03-24T22:34:31.977+0000	GBIF
Ixodes ricinus	6.94937	52.00972	2016-03-24T22:34:44.091+0000	GBIF
Ixodes ricinus	7.99727	48.42818	2016-03-24T22:35:08.338+0000	GBIF
Ixodes ricinus	12.53978	53.12633	2016-03-24T22:34:32.046+0000	GBIF
Ixodes ricinus	8.30378	49.97342	2016-03-24T22:36:09.211+0000	GBIF
Ixodes ricinus	6.33	49.5	2016-01-28T20:06:48.569+0000	GBIF
Ixodes ricinus	13.11956	48.28422	2016-03-24T22:36:09.089+0000	GBIF
Ixodes ricinus	13.29114	54.13388	2016-03-24T22:36:09.207+0000	GBIF
Ixodes ricinus	12.80144	48.17976	2016-03-24T22:35:33.050+0000	GBIF
Ixodes ricinus	7.22943	50.9124	2016-03-24T22:36:44.556+0000	GBIF
Ixodes ricinus	11.94559	45.84191	2016-03-24T22:34:32.059+0000	GBIF
Ixodes ricinus	NA	NA	2015-11-06T10:21:33.714+0000	GBIF
Ixodes ricinus	9.67492	53.69188	2016-03-24T22:36:33.344+0000	GBIF
Ixodes ricinus	12.79736	53.39633	2016-03-24T22:36:44.644+0000	GBIF
Ixodes ricinus	9.9349	50.98848	2016-03-24T22:36:44.653+0000	GBIF
Ixodes ricinus	12.6531	56.255	2016-05-14T13:19:33.287+0000	GBIF
Ixodes ricinus	9.51794	53.68898	2016-03-24T22:36:21.812+0000	GBIF
Ixodes ricinus	5.16192	60.45101	2016-02-11T18:50:44.087+0000	GBIF
Ixodes ricinus	10.91105	59.08884	2016-02-11T18:55:40.197+0000	GBIF
Ixodes ricinus	12.6531	56.255	2016-05-14T13:19:01.919+0000	GBIF
Ixodes ricinus	14.3255	56.0472	2016-05-14T13:18:56.154+0000	GBIF
Ixodes ricinus	14.5285	63.2486	2016-05-14T13:19:03.534+0000	GBIF
Ixodes ricinus	17.4537	62.2686	2016-05-14T13:19:03.518+0000	GBIF
Ixodes ricinus	9.05462	51.35967	2016-03-24T22:36:44.542+0000	GBIF
Ixodes ricinus	-2.42466	51.45922	2013-09-07T07:41:55.000+0000	GBIF
Ixodes ricinus	9.05462	51.35967	2016-03-24T22:36:21.855+0000	GBIF
Ixodes ricinus	9.05462	51.35967	2016-03-24T22:34:19.906+0000	GBIF
Ixodes ricinus	9.05462	51.35967	2016-03-24T22:34:32.076+0000	GBIF
Ixodes ricinus	8.83936	53.08348	2016-03-24T22:36:21.882+0000	GBIF
Ixodes ricinus	9.05462	51.35967	2016-03-24T22:35:57.011+0000	GBIF
Ixodes ricinus	8.77954	50.82242	2016-03-24T22:35:44.535+0000	GBIF
Ixodes ricinus	8.77954	50.82242	2016-03-24T22:36:21.842+0000	GBIF
Ixodes ricinus	16.4669	60.4829	2016-05-14T11:20:49.148+0000	GBIF
Ixodes ricinus	8.77954	50.82242	2016-03-24T22:34:44.143+0000	GBIF
Ixodes ricinus	15.6615	58.2066	2016-05-14T13:19:11.308+0000	GBIF
Ixodes ricinus	17.8493	59.1432	2016-05-14T13:19:14.535+0000	GBIF
Ixodes ricinus	12.6531	56.255	2016-05-14T13:19:14.747+0000	GBIF
Ixodes ricinus	11.28768	53.62387	2016-03-24T22:34:31.998+0000	GBIF
Ixodes ricinus	9.56832	59.23202	2016-05-18T12:55:06.676+0000	GBIF
Ixodes ricinus	9.48369	48.88453	2016-03-24T22:35:08.330+0000	GBIF
Ixodes ricinus	9.38387	48.91923	2016-03-24T22:35:20.420+0000	GBIF
Ixodes ricinus	9.35228	54.74955	2016-03-24T22:36:44.607+0000	GBIF
Ixodes ricinus	23.64947	58.72444	2016-01-12T13:31:37.172+0000	GBIF
Ixodes ricinus	-2.62618	51.45832	2013-09-07T07:41:40.000+0000	GBIF
Ixodes ricinus	-2.6263	51.46731	2013-09-07T07:41:40.000+0000	GBIF
Ixodes ricinus	10.56172	52.95395	2016-03-24T22:34:20.023+0000	GBIF
Ixodes ricinus	7.33	50.7	2016-01-28T20:06:48.549+0000	GBIF
Ixodes ricinus	9.05462	51.35967	2016-03-24T22:36:33.364+0000	GBIF
Ixodes ricinus	9.51794	53.68898	2015-08-12T04:06:47.721+0000	GBIF
Ixodes ricinus	11.04092	52.12848	2016-03-24T22:34:32.042+0000	GBIF
Ixodes ricinus	-2.78328	51.38543	2013-09-07T07:41:40.000+0000	GBIF
Ixodes ricinus	9.61608	54.69603	2016-03-24T22:35:08.245+0000	GBIF
Ixodes ricinus	-2.64057	51.45824	2013-09-07T07:41:40.000+0000	GBIF
Ixodes ricinus	8.71456	53.53378	2016-03-24T22:35:20.329+0000	GBIF
Ixodes ricinus	10.41839	59.84115	2016-02-11T18:57:56.502+0000	GBIF
Ixodes ricinus	13.5578	55.6659	2016-05-14T13:19:15.222+0000	GBIF
Ixodes ricinus	9.00397	48.06366	2016-03-24T22:35:20.531+0000	GBIF
Ixodes ricinus	9.26371	54.54561	2016-03-24T22:35:33.126+0000	GBIF
Ixodes ricinus	9.51794	53.68898	2016-03-24T22:34:56.839+0000	GBIF
Ixodes ricinus	10.28089	53.51408	2016-03-24T22:35:33.040+0000	GBIF
Ixodes ricinus	14.83895	46.68347	2016-03-24T22:35:33.079+0000	GBIF
Ixodes ricinus	18.0513	59.3739	2016-05-14T11:23:58.623+0000	GBIF
Ixodes ricinus	12.08535	65.21524	2016-02-11T18:49:46.712+0000	GBIF
Ixodes ricinus	10.33024	51.73893	2016-03-24T22:35:33.167+0000	GBIF
Ixodes ricinus	8.71456	53.53378	2016-03-24T22:35:08.218+0000	GBIF
Ixodes ricinus	6.93242	53.67371	2016-03-24T22:35:08.248+0000	GBIF
Ixodes ricinus	9.61013	58.88038	2016-02-11T18:59:21.033+0000	GBIF
Ixodes ricinus	15.5314	62.8055	2016-05-14T13:19:37.836+0000	GBIF
Ixodes ricinus	-4.23212	58.36935	2013-09-07T07:40:54.000+0000	GBIF
Ixodes ricinus	15.5314	62.8055	2016-05-14T13:20:43.892+0000	GBIF
Ixodes ricinus	9.86017	52.00281	2016-03-24T22:34:44.179+0000	GBIF
Ixodes ricinus	-3.1016	50.78345	2013-09-07T07:15:59.000+0000	GBIF
Ixodes ricinus	-2.89494	56.59425	2013-09-07T07:15:59.000+0000	GBIF
Ixodes ricinus	-1.78497	51.11402	2013-09-07T07:15:59.000+0000	GBIF
Ixodes ricinus	-2.36357	52.01289	2013-09-07T07:15:59.000+0000	GBIF
Ixodes ricinus	-2.0261	55.47246	2013-09-07T07:15:59.000+0000	GBIF
Ixodes ricinus	-1.35259	51.38221	2013-09-07T07:15:59.000+0000	GBIF
Ixodes ricinus	-2.54858	55.15849	2013-09-07T07:15:59.000+0000	GBIF
Ixodes ricinus	-0.77785	51.37763	2013-09-07T07:15:59.000+0000	GBIF
Ixodes ricinus	-3.09864	50.77808	2013-09-07T07:15:59.000+0000	GBIF
Ixodes ricinus	-1.64279	51.02374	2013-09-07T07:15:59.000+0000	GBIF
Ixodes ricinus	-3.83699	55.86493	2013-09-07T07:15:59.000+0000	GBIF
Ixodes ricinus	-1.49923	51.11314	2013-09-07T07:15:59.000+0000	GBIF
Ixodes ricinus	-1.92785	51.11419	2013-09-07T07:15:59.000+0000	GBIF
Ixodes ricinus	-1.66814	50.86822	2013-09-07T07:15:59.000+0000	GBIF
Ixodes ricinus	-2.23886	55.59714	2013-09-07T07:15:59.000+0000	GBIF
Ixodes ricinus	-3.09928	50.7448	2013-09-07T07:15:59.000+0000	GBIF
Ixodes ricinus	-1.92596	52.28318	2013-09-07T07:15:59.000+0000	GBIF
Ixodes ricinus	-2.96359	50.76399	2013-09-07T07:15:59.000+0000	GBIF
Ixodes ricinus	-2.64057	51.45824	2013-09-07T07:42:17.000+0000	GBIF
Ixodes ricinus	-4.20871	51.0034	2013-09-07T07:15:59.000+0000	GBIF
Ixodes ricinus	-1.30381	54.5286	2013-09-07T07:15:59.000+0000	GBIF
Ixodes ricinus	-1.7411	51.29379	2013-09-07T07:15:59.000+0000	GBIF
Ixodes ricinus	-0.34515	51.46135	2013-09-07T07:15:59.000+0000	GBIF
Ixodes ricinus	-1.78539	51.02408	2013-09-07T07:15:59.000+0000	GBIF
Ixodes ricinus	-1.78569	51.11357	2013-09-07T07:15:59.000+0000	GBIF
Ixodes ricinus	-1.7858	50.93415	2013-09-07T07:15:59.000+0000	GBIF
Ixodes ricinus	-3.35372	50.76911	2013-09-07T07:15:59.000+0000	GBIF
Ixodes ricinus	-3.08342	50.73326	2013-09-07T07:15:59.000+0000	GBIF
Ixodes ricinus	-1.95959	55.53716	2013-09-07T07:15:59.000+0000	GBIF
Ixodes ricinus	-2.67673	55.58742	2013-09-07T07:15:59.000+0000	GBIF
Ixodes ricinus	-1.92799	51.02426	2013-09-07T07:15:59.000+0000	GBIF
Ixodes ricinus	-3.20658	50.83818	2013-09-07T07:15:59.000+0000	GBIF
Ixodes ricinus	-1.68459	50.74776	2013-09-07T07:15:59.000+0000	GBIF
Ixodes ricinus	-3.34857	50.83662	2013-09-07T07:15:59.000+0000	GBIF
Ixodes ricinus	-4.28689	55.79627	2013-09-07T07:15:59.000+0000	GBIF
Ixodes ricinus	-2.07257	52.28318	2013-09-07T07:15:59.000+0000	GBIF
Ixodes ricinus	-1.30228	54.61847	2013-09-07T07:15:59.000+0000	GBIF
Ixodes ricinus	-2.02298	55.54165	2013-09-07T07:15:59.000+0000	GBIF
Ixodes ricinus	-1.6421	51.11367	2013-09-07T07:15:59.000+0000	GBIF
Ixodes ricinus	-1.49629	51.38292	2013-09-07T07:15:59.000+0000	GBIF
Ixodes ricinus	-1.9223	54.35081	2013-09-07T07:15:59.000+0000	GBIF
Ixodes ricinus	NA	NA	2015-11-06T10:21:33.716+0000	GBIF
Ixodes ricinus	-4.00156	50.82725	2013-09-07T07:15:59.000+0000	GBIF
Ixodes ricinus	-3.06602	50.77839	2013-09-07T07:15:59.000+0000	GBIF
Ixodes ricinus	-3.06253	50.74964	2013-09-07T07:15:59.000+0000	GBIF
Ixodes ricinus	-3.9201	50.91856	2013-09-07T07:15:59.000+0000	GBIF
Ixodes ricinus	8.31841	49.94683	2013-09-07T07:11:30.000+0000	GBIF
Ixodes ricinus	-2.07072	51.11419	2013-09-07T07:15:59.000+0000	GBIF
Ixodes ricinus	-1.99929	50.60968	2013-09-07T07:15:59.000+0000	GBIF
Ixodes ricinus	-3.34342	50.6568	2013-09-07T07:15:59.000+0000	GBIF
Ixodes ricinus	6.51	49.77	2016-01-28T20:06:48.573+0000	GBIF
Ixodes ricinus	-0.78024	51.28772	2013-09-07T07:15:59.000+0000	GBIF
Ixodes ricinus	11.9708	58.6989	2016-05-14T13:20:43.641+0000	GBIF
Ixodes ricinus	-3.84473	57.18093	2013-09-07T07:15:59.000+0000	GBIF
Ixodes ricinus	10.01475	48.73364	2015-08-12T04:06:48.128+0000	GBIF
Ixodes ricinus	-3.84562	57.19889	2013-09-07T07:15:59.000+0000	GBIF
Ixodes ricinus	-3.57123	57.36436	2013-09-07T07:15:59.000+0000	GBIF
Ixodes ricinus	-1.92771	51.20412	2013-09-07T07:15:59.000+0000	GBIF
Ixodes ricinus	-3.84517	57.18991	2013-09-07T07:15:59.000+0000	GBIF
Ixodes ricinus	-0.69439	54.25389	2013-09-07T07:15:59.000+0000	GBIF
Ixodes ricinus	-2.09244	51.25627	2013-09-07T07:15:59.000+0000	GBIF
Ixodes ricinus	-3.8273	57.16322	2013-09-07T07:15:59.000+0000	GBIF
Ixodes ricinus	-2.04083	51.23741	2013-09-07T07:15:59.000+0000	GBIF
Ixodes ricinus	-2.12665	50.66357	2013-09-07T07:15:59.000+0000	GBIF
Ixodes ricinus	0.00963	51.606	2013-09-07T07:15:59.000+0000	GBIF
Ixodes ricinus	-5.99441	56.62275	2013-09-07T07:15:59.000+0000	GBIF
Ixodes ricinus	-5.76333	56.24283	2013-09-07T07:15:59.000+0000	GBIF
Ixodes ricinus	-1.72574	50.98349	2013-09-07T07:15:59.000+0000	GBIF
Ixodes ricinus	-3.33422	56.58043	2013-09-07T07:15:59.000+0000	GBIF
Ixodes ricinus	-2.00708	50.71356	2013-09-07T07:15:59.000+0000	GBIF
Ixodes ricinus	-2.72924	51.46716	2013-09-07T07:15:59.000+0000	GBIF
Ixodes ricinus	-0.41838	51.1332	2013-09-07T07:15:59.000+0000	GBIF
Ixodes ricinus	-2.79874	51.44827	2013-09-07T07:40:57.000+0000	GBIF
Ixodes ricinus	1.04934	52.94625	2013-09-07T07:15:59.000+0000	GBIF
Ixodes ricinus	-2.42965	51.45425	2013-09-07T07:15:59.000+0000	GBIF
Ixodes ricinus	-1.69303	51.08188	2013-09-07T07:15:59.000+0000	GBIF
Ixodes ricinus	-4.47071	55.7635	2013-09-07T07:15:59.000+0000	GBIF
Ixodes ricinus	-5.44785	57.11159	2013-09-07T07:15:59.000+0000	GBIF
Ixodes ricinus	-4.52867	53.31008	2013-09-07T07:15:59.000+0000	GBIF
Ixodes ricinus	-6.58013	57.41218	2013-09-07T07:15:59.000+0000	GBIF
Ixodes ricinus	-2.01631	50.77516	2013-09-07T07:15:59.000+0000	GBIF
Ixodes ricinus	-5.30425	50.14443	2013-09-07T07:15:59.000+0000	GBIF
Ixodes ricinus	-3.48818	50.89429	2013-09-07T07:15:59.000+0000	GBIF
Ixodes ricinus	-3.3006	55.97871	2013-09-07T07:15:59.000+0000	GBIF
Ixodes ricinus	-2.47283	50.75442	2013-09-07T07:15:59.000+0000	GBIF
Ixodes ricinus	9.00397	48.06366	2016-03-24T22:35:57.095+0000	GBIF
Ixodes ricinus	-1.66697	51.23065	2013-09-07T07:15:59.000+0000	GBIF
Ixodes ricinus	-6.6382	57.44288	2013-09-07T07:15:59.000+0000	GBIF
Ixodes ricinus	-2.12348	51.07458	2013-09-07T07:15:59.000+0000	GBIF
Ixodes ricinus	-2.05334	50.90286	2013-09-07T07:15:59.000+0000	GBIF
Ixodes ricinus	-2.20783	51.73542	2013-09-07T07:15:59.000+0000	GBIF
Ixodes ricinus	-1.74927	51.11035	2013-09-07T07:15:59.000+0000	GBIF
Ixodes ricinus	-1.16896	50.80638	2013-09-07T07:15:59.000+0000	GBIF
Ixodes ricinus	-2.48524	51.40278	2013-09-07T07:15:59.000+0000	GBIF
Ixodes ricinus	-2.84119	51.44753	2013-09-07T07:15:59.000+0000	GBIF
Ixodes ricinus	-2.42098	51.45069	2013-09-07T07:15:59.000+0000	GBIF
Ixodes ricinus	-1.85697	50.93066	2013-09-07T07:15:59.000+0000	GBIF
Ixodes ricinus	-3.08148	50.95632	2013-09-07T07:15:59.000+0000	GBIF
Ixodes ricinus	NA	NA	2015-12-22T10:44:45.960+0000	GBIF
Ixodes ricinus	8.72168	63.60915	2016-02-11T18:59:33.634+0000	GBIF
Ixodes ricinus	-3.76333	57.20906	2013-09-07T07:15:59.000+0000	GBIF
Ixodes ricinus	-1.71457	51.40973	2013-09-07T07:15:59.000+0000	GBIF
Ixodes ricinus	9.79511	59.09069	2016-02-11T18:53:06.661+0000	GBIF
Ixodes ricinus	-1.6285	51.02819	2013-09-07T07:15:59.000+0000	GBIF
Ixodes ricinus	-3.93303	57.28744	2013-09-07T07:15:59.000+0000	GBIF
Ixodes ricinus	-4.66656	57.56162	2013-09-07T07:15:59.000+0000	GBIF
Ixodes ricinus	13.3281	57.6915	2016-05-14T13:20:27.401+0000	GBIF
Ixodes ricinus	-3.92227	57.08092	2013-09-07T07:15:59.000+0000	GBIF
Ixodes ricinus	-3.66396	51.88884	2013-09-07T07:15:59.000+0000	GBIF
Ixodes ricinus	-1.76044	50.88464	2013-09-07T07:15:59.000+0000	GBIF
Ixodes ricinus	-3.66287	57.55187	2013-09-07T07:15:59.000+0000	GBIF
Ixodes ricinus	-3.5389	56.40823	2013-09-07T07:15:59.000+0000	GBIF
Ixodes ricinus	-1.62821	51.06416	2013-09-07T07:15:59.000+0000	GBIF
Ixodes ricinus	-1.70762	50.91869	2013-09-07T07:15:59.000+0000	GBIF
Ixodes ricinus	-1.86441	51.06422	2013-09-07T07:15:59.000+0000	GBIF
Ixodes ricinus	-4.78235	57.11645	2013-09-07T07:15:59.000+0000	GBIF
Ixodes ricinus	-3.85241	57.18576	2013-09-07T07:15:59.000+0000	GBIF
Ixodes ricinus	-3.3964	56.36768	2013-09-07T07:15:59.000+0000	GBIF
Ixodes ricinus	-5.891	57.23979	2013-09-07T07:15:59.000+0000	GBIF
Ixodes ricinus	-1.13729	54.21652	2013-09-07T07:15:59.000+0000	GBIF
Ixodes ricinus	-3.40129	56.36852	2013-09-07T07:15:59.000+0000	GBIF
Ixodes ricinus	-3.20936	50.72572	2013-09-07T07:15:59.000+0000	GBIF
Ixodes ricinus	-4.09375	52.99706	2013-09-07T07:15:59.000+0000	GBIF
Ixodes ricinus	-4.00232	52.95368	2013-09-07T07:15:59.000+0000	GBIF
Ixodes ricinus	-1.65245	50.87627	2013-09-07T07:15:59.000+0000	GBIF
Ixodes ricinus	-4.01122	52.985	2013-09-07T07:15:59.000+0000	GBIF
Ixodes ricinus	-4.00399	56.34406	2013-09-07T07:15:59.000+0000	GBIF
Ixodes ricinus	-4.68855	57.63306	2013-09-07T07:15:59.000+0000	GBIF
Ixodes ricinus	0.81227	52.15706	2013-09-07T07:15:59.000+0000	GBIF
Ixodes ricinus	-1.72368	50.84948	2013-09-07T07:15:59.000+0000	GBIF
Ixodes ricinus	-1.68105	50.85117	2013-09-07T07:15:59.000+0000	GBIF
Ixodes ricinus	0.83167	52.18627	2013-09-07T07:15:59.000+0000	GBIF
Ixodes ricinus	-1.81068	50.76602	2013-09-07T07:15:59.000+0000	GBIF
Ixodes ricinus	-2.02065	50.96762	2013-09-07T07:15:59.000+0000	GBIF
Ixodes ricinus	-1.85979	50.94236	2013-09-07T07:15:59.000+0000	GBIF
Ixodes ricinus	-4.0742	52.9466	2013-09-07T07:15:59.000+0000	GBIF
Ixodes ricinus	-2.82769	51.45707	2013-09-07T07:40:56.000+0000	GBIF
Ixodes ricinus	-4.07564	52.94568	2013-09-07T07:15:59.000+0000	GBIF
Ixodes ricinus	-2.71117	51.41601	2013-09-07T07:15:59.000+0000	GBIF
Ixodes ricinus	-1.81926	51.11407	2013-09-07T07:15:59.000+0000	GBIF
Ixodes ricinus	-2.82859	53.46661	2013-09-07T07:39:38.000+0000	GBIF
Ixodes ricinus	-3.17788	51.10828	2013-09-07T07:15:59.000+0000	GBIF
Ixodes ricinus	-1.61578	50.84108	2013-09-07T07:15:59.000+0000	GBIF
Ixodes ricinus	-4.075	52.9322	2013-09-07T07:15:59.000+0000	GBIF
Ixodes ricinus	-3.122	54.50203	2013-09-07T07:15:59.000+0000	GBIF
Ixodes ricinus	-3.16573	51.07962	2013-09-07T07:15:59.000+0000	GBIF
Ixodes ricinus	-2.64057	51.45824	2013-09-07T07:41:02.000+0000	GBIF
Ixodes ricinus	NA	NA	2015-11-06T10:21:33.703+0000	GBIF
Ixodes ricinus	-1.7172	50.98077	2013-09-07T07:15:59.000+0000	GBIF
Ixodes ricinus	-4.41828	56.24139	2013-09-07T07:15:59.000+0000	GBIF
Ixodes ricinus	-3.60902	57.18283	2013-09-07T07:15:59.000+0000	GBIF
Ixodes ricinus	-2.41077	57.0011	2013-09-07T07:15:59.000+0000	GBIF
Ixodes ricinus	-3.56724	57.21211	2013-09-07T07:15:59.000+0000	GBIF
Ixodes ricinus	-2.3943	57.00116	2013-09-07T07:15:59.000+0000	GBIF
Ixodes ricinus	-3.65003	57.21195	2013-09-07T07:15:59.000+0000	GBIF
Ixodes ricinus	-2.26468	51.30097	2013-09-07T07:15:59.000+0000	GBIF
Ixodes ricinus	-3.69293	57.24462	2013-09-07T07:15:59.000+0000	GBIF
Ixodes ricinus	-2.36155	57.01922	2013-09-07T07:15:59.000+0000	GBIF
Ixodes ricinus	-3.84624	50.41695	2013-09-07T07:15:59.000+0000	GBIF
Ixodes ricinus	-3.52123	56.97905	2013-09-07T07:15:59.000+0000	GBIF
Ixodes ricinus	-1.99502	50.89478	2013-09-07T07:15:59.000+0000	GBIF
Ixodes ricinus	-3.70506	57.25614	2013-09-07T07:15:59.000+0000	GBIF
Ixodes ricinus	0	0	2015-09-11T14:36:17.541+0000	GBIF
Ixodes ricinus	-4.01477	57.58314	2013-09-07T07:15:59.000+0000	GBIF
Ixodes ricinus	0	0	2015-09-11T14:36:17.538+0000	GBIF
Ixodes ricinus	-3.52127	56.97995	2013-09-07T07:15:59.000+0000	GBIF
Ixodes ricinus	-2.53036	57.30612	2013-09-07T07:15:59.000+0000	GBIF
Ixodes ricinus	-3.54802	57.18809	2013-09-07T07:15:59.000+0000	GBIF
Ixodes ricinus	-4.15708	57.99369	2013-09-07T07:40:54.000+0000	GBIF
Ixodes ricinus	-2.56154	50.70276	2013-09-07T07:15:59.000+0000	GBIF
Ixodes ricinus	15.92017	56.93654	2016-05-18T12:47:00.074+0000	GBIF
Ixodes ricinus	-2.71485	51.09764	2013-09-07T07:15:59.000+0000	GBIF
Ixodes ricinus	-3.56178	57.2005	2013-09-07T07:15:59.000+0000	GBIF
Ixodes ricinus	-3.10258	50.94533	2013-09-07T07:15:59.000+0000	GBIF
Ixodes ricinus	-4.71811	57.41177	2013-09-07T07:15:59.000+0000	GBIF
Ixodes ricinus	0	0	2015-09-11T14:36:17.539+0000	GBIF
Ixodes ricinus	-3.50927	57.00885	2013-09-07T07:15:59.000+0000	GBIF
Ixodes ricinus	-2.35702	51.36997	2013-09-07T07:15:59.000+0000	GBIF
Ixodes ricinus	-3.68215	57.26274	2013-09-07T07:15:59.000+0000	GBIF
Ixodes ricinus	-3.65988	57.21002	2013-09-07T07:15:59.000+0000	GBIF
Ixodes ricinus	-3.60583	57.18556	2013-09-07T07:15:59.000+0000	GBIF
Ixodes ricinus	-4.03859	56.83959	2013-09-07T07:15:59.000+0000	GBIF
Ixodes ricinus	-4.04909	56.88165	2013-09-07T07:15:59.000+0000	GBIF
Ixodes ricinus	-3.98316	57.58634	2013-09-07T07:15:59.000+0000	GBIF
Ixodes ricinus	-1.11958	51.46702	2013-09-07T07:15:59.000+0000	GBIF
Ixodes ricinus	-2.2707	56.98352	2013-09-07T07:15:59.000+0000	GBIF
Ixodes ricinus	-3.76573	50.56122	2013-09-07T07:15:59.000+0000	GBIF
Ixodes ricinus	-1.01158	51.46796	2013-09-07T07:15:59.000+0000	GBIF
Ixodes ricinus	-4.0224	56.81289	2013-09-07T07:15:59.000+0000	GBIF
Ixodes ricinus	-4.03581	56.84862	2013-09-07T07:15:59.000+0000	GBIF
Ixodes ricinus	-1.74492	50.86212	2013-09-07T07:15:59.000+0000	GBIF
Ixodes ricinus	-4.06198	56.81764	2013-09-07T07:15:59.000+0000	GBIF
Ixodes ricinus	-4.02295	56.88388	2013-09-07T07:15:59.000+0000	GBIF
Ixodes ricinus	-4.06694	56.81845	2013-09-07T07:15:59.000+0000	GBIF
Ixodes ricinus	-4.0798	56.87306	2013-09-07T07:15:59.000+0000	GBIF
Ixodes ricinus	-1.87222	51.07817	2013-09-07T07:15:59.000+0000	GBIF
Ixodes ricinus	-1.74398	51.03299	2013-09-07T07:15:59.000+0000	GBIF
Ixodes ricinus	-4.01827	56.88845	2013-09-07T07:15:59.000+0000	GBIF
Ixodes ricinus	-1.00292	51.46879	2013-09-07T07:15:59.000+0000	GBIF
Ixodes ricinus	-2.52419	51.1625	2013-09-07T07:15:59.000+0000	GBIF
Ixodes ricinus	-1.28769	50.93218	2013-09-07T07:15:59.000+0000	GBIF
Ixodes ricinus	-4.05642	56.8357	2013-09-07T07:15:59.000+0000	GBIF
Ixodes ricinus	-2.29347	50.63899	2013-09-07T07:15:59.000+0000	GBIF
Ixodes ricinus	-2.30629	50.65245	2013-09-07T07:15:59.000+0000	GBIF
Ixodes ricinus	-4.68087	57.40358	2013-09-07T07:15:59.000+0000	GBIF
Ixodes ricinus	-2.26665	50.64805	2013-09-07T07:15:59.000+0000	GBIF
Ixodes ricinus	-2.05332	53.33777	2013-09-07T07:15:59.000+0000	GBIF
Ixodes ricinus	-4.64881	57.83476	2013-09-07T07:15:59.000+0000	GBIF
Ixodes ricinus	-4.63113	57.82345	2013-09-07T07:15:59.000+0000	GBIF
Ixodes ricinus	-2.56723	50.70543	2013-09-07T07:15:59.000+0000	GBIF
Ixodes ricinus	-2.05625	53.28114	2013-09-07T07:15:59.000+0000	GBIF
Ixodes ricinus	-4.55882	57.456	2013-09-07T07:15:59.000+0000	GBIF
Ixodes ricinus	-2.34993	51.57052	2013-09-07T07:15:59.000+0000	GBIF
Ixodes ricinus	-4.6371	57.83591	2013-09-07T07:15:59.000+0000	GBIF
Ixodes ricinus	-4.61291	57.87415	2013-09-07T07:15:59.000+0000	GBIF
Ixodes ricinus	-4.58742	57.85985	2013-09-07T07:15:59.000+0000	GBIF
Ixodes ricinus	-0.268	51.44584	2013-09-07T07:15:59.000+0000	GBIF
Ixodes ricinus	-1.74637	50.85763	2013-09-07T07:15:59.000+0000	GBIF
Ixodes ricinus	-4.55218	57.59994	2013-09-07T07:15:59.000+0000	GBIF
Ixodes ricinus	-2.33847	51.58135	2013-09-07T07:15:59.000+0000	GBIF
Ixodes ricinus	-1.86124	50.93247	2013-09-07T07:15:59.000+0000	GBIF
Ixodes ricinus	-2.77837	57.65161	2013-09-07T07:15:59.000+0000	GBIF
Ixodes ricinus	7.73731	62.9375	2016-02-11T18:57:58.647+0000	GBIF
Ixodes ricinus	9.38349	52.628	2016-03-24T22:34:55.969+0000	GBIF
Ixodes ricinus	7.09905	62.73458	2016-02-11T18:57:59.045+0000	GBIF
Ixodes ricinus	6.13214	50.87289	2016-03-24T22:36:09.249+0000	GBIF
Ixodes ricinus	14.63183	58.30638	2016-05-18T12:46:59.165+0000	GBIF
Ixodes ricinus	-5.1475	55.75251	2013-09-07T07:15:59.000+0000	GBIF
Ixodes ricinus	-4.11555	56.34221	2013-09-07T07:15:59.000+0000	GBIF
Ixodes ricinus	-5.0905	56.23945	2013-09-07T07:15:59.000+0000	GBIF
Ixodes ricinus	-1.61499	50.93731	2013-09-07T07:15:59.000+0000	GBIF
Ixodes ricinus	-1.74069	51.11303	2013-09-07T07:15:59.000+0000	GBIF
Ixodes ricinus	-1.86124	50.93337	2013-09-07T07:15:59.000+0000	GBIF
Ixodes ricinus	-3.23321	54.93733	2013-09-07T07:15:19.000+0000	GBIF
Ixodes ricinus	-2.82542	51.33118	2013-09-07T07:37:57.000+0000	GBIF
Ixodes ricinus	-2.45492	50.51525	2013-09-07T07:15:59.000+0000	GBIF
Ixodes ricinus	-2.43746	59.38413	2013-09-07T07:15:59.000+0000	GBIF
Ixodes ricinus	-1.64566	59.5164	2013-09-07T07:15:59.000+0000	GBIF
Ixodes ricinus	-3.22554	53.38678	2013-09-07T07:15:59.000+0000	GBIF
Ixodes ricinus	-2.76891	51.38552	2013-09-07T07:37:35.000+0000	GBIF
Ixodes ricinus	7.73731	62.9375	2016-02-11T18:57:58.653+0000	GBIF
Ixodes ricinus	-2.75454	51.38562	2013-09-07T07:37:36.000+0000	GBIF
Ixodes ricinus	-2.76891	51.38552	2013-09-07T07:37:36.000+0000	GBIF
Ixodes ricinus	8.698	58.471	2016-05-18T12:36:53.864+0000	GBIF
Ixodes ricinus	7.73731	62.9375	2016-02-11T18:57:57.412+0000	GBIF
Ixodes ricinus	-2.82542	51.33118	2013-09-07T07:37:31.000+0000	GBIF
Ixodes ricinus	7.34278	44.1733	2016-05-02T19:22:46.138+0000	GBIF
Ixodes ricinus	-2.68996	54.2046	2013-09-07T07:15:23.000+0000	GBIF
Ixodes ricinus	-3.17026	54.91997	2013-09-07T07:15:23.000+0000	GBIF
Ixodes ricinus	5.5345	60.2056	2016-05-18T12:36:16.668+0000	GBIF
Ixodes ricinus	5.3203	60.3881	2016-05-18T12:36:16.642+0000	GBIF
Ixodes ricinus	-2.68966	54.18663	2013-09-07T07:15:23.000+0000	GBIF
Ixodes ricinus	5.147	60.2248	2016-05-18T12:36:16.266+0000	GBIF
Ixodes ricinus	7.83855	62.59093	2016-02-11T18:57:57.356+0000	GBIF
Ixodes ricinus	7.78956	62.57996	2016-02-11T18:57:58.233+0000	GBIF
Ixodes ricinus	-6.32358	57.00301	2013-09-07T07:15:59.000+0000	GBIF
Ixodes ricinus	-6.19715	55.29708	2013-09-07T07:15:59.000+0000	GBIF
Ixodes ricinus	-4.07563	56.57521	2013-09-07T07:15:59.000+0000	GBIF
Ixodes ricinus	-5.98496	56.53312	2013-09-07T07:15:59.000+0000	GBIF
Ixodes ricinus	-2.35444	50.75349	2013-09-07T07:15:59.000+0000	GBIF
Ixodes ricinus	-5.56888	56.69414	2013-09-07T07:15:59.000+0000	GBIF
Ixodes ricinus	-2.16644	55.55008	2013-09-07T07:15:59.000+0000	GBIF
Ixodes ricinus	-6.09262	56.61821	2013-09-07T07:15:59.000+0000	GBIF
Ixodes ricinus	-4.6557	57.42389	2013-09-07T07:15:59.000+0000	GBIF
Ixodes ricinus	-5.0261	58.2636	2013-09-07T07:15:59.000+0000	GBIF
Ixodes ricinus	-4.81882	54.0522	2013-09-07T07:15:59.000+0000	GBIF
Ixodes ricinus	-6.08603	56.61752	2013-09-07T07:15:59.000+0000	GBIF
Ixodes ricinus	-6.67178	58.3219	2013-09-07T07:15:59.000+0000	GBIF
Ixodes ricinus	-2.60559	55.24315	2013-09-07T07:15:59.000+0000	GBIF
Ixodes ricinus	-6.08335	56.61536	2013-09-07T07:15:59.000+0000	GBIF
Ixodes ricinus	0.93547	52.43962	2013-09-07T07:15:59.000+0000	GBIF
Ixodes ricinus	-5.90629	57.34498	2013-09-07T07:15:59.000+0000	GBIF
Ixodes ricinus	-5.50249	56.50721	2013-09-07T07:15:59.000+0000	GBIF
Ixodes ricinus	-5.09946	57.63713	2013-09-07T07:15:59.000+0000	GBIF
Ixodes ricinus	-4.13797	52.53317	2013-09-07T07:15:59.000+0000	GBIF
Ixodes ricinus	-6.07579	56.61336	2013-09-07T07:15:59.000+0000	GBIF
Ixodes ricinus	-5.97653	57.30231	2013-09-07T07:15:59.000+0000	GBIF
Ixodes ricinus	-5.85779	57.27903	2013-09-07T07:15:59.000+0000	GBIF
Ixodes ricinus	0.75745	52.41693	2013-09-07T07:15:59.000+0000	GBIF
Ixodes ricinus	-6.36094	56.97023	2013-09-07T07:15:59.000+0000	GBIF
Ixodes ricinus	-7.9323	53.4236	2013-09-07T07:15:59.000+0000	GBIF
Ixodes ricinus	-4.66852	51.17775	2013-09-07T07:15:59.000+0000	GBIF
Ixodes ricinus	-6.00977	56.53682	2013-09-07T07:15:59.000+0000	GBIF
Ixodes ricinus	-5.62618	56.18443	2013-09-07T07:15:59.000+0000	GBIF
Ixodes ricinus	-1.04801	51.20432	2013-09-07T07:15:59.000+0000	GBIF
Ixodes ricinus	-5.39618	56.59108	2013-09-07T07:15:59.000+0000	GBIF
Ixodes ricinus	1.5778	52.73675	2013-09-07T07:15:59.000+0000	GBIF
Ixodes ricinus	-6.15698	56.61742	2013-09-07T07:15:59.000+0000	GBIF
Ixodes ricinus	-4.35453	53.40582	2013-09-07T07:15:59.000+0000	GBIF
Ixodes ricinus	-9.58716	53.62426	2013-09-07T07:15:59.000+0000	GBIF
Ixodes ricinus	NA	NA	2016-05-02T17:54:57.062+0000	GBIF
Ixodes ricinus	NA	NA	2016-05-02T17:54:57.048+0000	GBIF
Ixodes ricinus	8.07606	58.15815	2016-02-11T18:49:50.319+0000	GBIF
Ixodes ricinus	6.16937	60.31501	2016-05-18T12:36:15.823+0000	GBIF
Ixodes ricinus	-2.78312	51.37644	2013-09-07T07:40:30.000+0000	GBIF
Ixodes ricinus	-2.35247	51.43248	2013-09-07T07:37:07.000+0000	GBIF
Ixodes ricinus	-2.7822	51.32249	2013-09-07T07:37:10.000+0000	GBIF
Ixodes ricinus	-2.35247	51.43248	2013-09-07T07:41:33.000+0000	GBIF
Ixodes ricinus	-2.35254	51.44147	2013-09-07T07:41:33.000+0000	GBIF
Ixodes ricinus	-2.76906	51.39452	2013-09-07T07:37:07.000+0000	GBIF
Ixodes ricinus	NA	NA	2016-02-24T19:11:29.338+0000	GBIF
Ixodes ricinus	14.2679	55.6618	2016-05-14T11:23:00.348+0000	GBIF
Ixodes ricinus	5.436	60.289	2016-05-18T12:36:36.533+0000	GBIF
Ixodes ricinus	-1.32233	53.44958	2013-09-07T07:13:30.000+0000	GBIF
Ixodes ricinus	6.2189	58.5653	2016-05-18T12:36:12.670+0000	GBIF
Ixodes ricinus	5.6167	60.1472	2016-05-18T12:36:33.576+0000	GBIF
Ixodes ricinus	-7.9591	54.4942	2013-09-07T07:15:59.000+0000	GBIF
Ixodes ricinus	1.32255	52.59578	2013-09-07T07:15:59.000+0000	GBIF
Ixodes ricinus	-0.28051	51.43838	2013-09-07T07:15:59.000+0000	GBIF
Ixodes ricinus	-2.97057	53.4161	2013-09-07T07:15:59.000+0000	GBIF
Ixodes ricinus	0.5099	52.71922	2013-09-07T07:15:59.000+0000	GBIF
Ixodes ricinus	0.21802	51.92467	2013-09-07T07:15:59.000+0000	GBIF
Ixodes ricinus	0.1573	51.87184	2013-09-07T07:15:59.000+0000	GBIF
Ixodes ricinus	-4.05967	57.72619	2013-09-07T07:15:59.000+0000	GBIF
Ixodes ricinus	-4.36487	57.74422	2013-09-07T07:15:59.000+0000	GBIF
Ixodes ricinus	-1.79369	50.92023	2013-09-07T07:15:59.000+0000	GBIF
Ixodes ricinus	-4.24058	57.77254	2013-09-07T07:15:59.000+0000	GBIF
Ixodes ricinus	-0.85673	50.83387	2013-09-07T07:15:59.000+0000	GBIF
Ixodes ricinus	-4.19353	57.75944	2013-09-07T07:15:59.000+0000	GBIF
Ixodes ricinus	-1.26697	52.72554	2013-09-07T07:15:59.000+0000	GBIF
Ixodes ricinus	-4.08143	52.11602	2013-09-07T07:15:59.000+0000	GBIF
Ixodes ricinus	0.84788	52.45076	2013-09-07T07:15:59.000+0000	GBIF
Ixodes ricinus	-4.22516	57.93187	2013-09-07T07:15:59.000+0000	GBIF
Ixodes ricinus	-3.16922	54.88403	2013-09-07T07:15:59.000+0000	GBIF
Ixodes ricinus	0.40832	52.7573	2013-09-07T07:15:59.000+0000	GBIF
Ixodes ricinus	-5.85463	56.4518	2013-09-07T07:15:59.000+0000	GBIF
Ixodes ricinus	0.44761	52.79696	2013-09-07T07:15:59.000+0000	GBIF
Ixodes ricinus	-5.34448	58.02194	2013-09-07T07:15:59.000+0000	GBIF
Ixodes ricinus	-0.85125	50.91251	2013-09-07T07:15:59.000+0000	GBIF
Ixodes ricinus	-1.2084	52.6892	2013-09-07T07:15:59.000+0000	GBIF
Ixodes ricinus	-0.88528	50.91734	2013-09-07T07:15:59.000+0000	GBIF
Ixodes ricinus	-1.04849	53.23645	2013-09-07T07:15:59.000+0000	GBIF
Ixodes ricinus	-0.58172	53.30373	2013-09-07T07:15:59.000+0000	GBIF
Ixodes ricinus	-4.20338	57.92101	2013-09-07T07:15:59.000+0000	GBIF
Ixodes ricinus	-4.07525	57.91014	2013-09-07T07:15:59.000+0000	GBIF
Ixodes ricinus	-5.81371	56.44857	2013-09-07T07:15:59.000+0000	GBIF
Ixodes ricinus	-4.25779	57.94028	2013-09-07T07:15:59.000+0000	GBIF
Ixodes ricinus	NA	NA	2015-11-06T10:21:33.697+0000	GBIF
Ixodes ricinus	-1.225	51.74519	2013-09-07T07:15:59.000+0000	GBIF
Ixodes ricinus	-0.88312	50.88854	2013-09-07T07:15:59.000+0000	GBIF
Ixodes ricinus	-5.24755	56.56809	2013-09-07T07:15:59.000+0000	GBIF
Ixodes ricinus	-1.06288	53.26353	2013-09-07T07:15:59.000+0000	GBIF
Ixodes ricinus	0.40387	52.67645	2013-09-07T07:15:59.000+0000	GBIF
Ixodes ricinus	0.98238	52.57831	2013-09-07T07:15:59.000+0000	GBIF
Ixodes ricinus	-0.80661	50.93365	2013-09-07T07:15:59.000+0000	GBIF
Ixodes ricinus	-3.2361	57.04015	2013-09-07T07:15:59.000+0000	GBIF
Ixodes ricinus	-4.42003	57.89056	2013-09-07T07:15:59.000+0000	GBIF
Ixodes ricinus	-2.11816	55.3075	2013-09-07T07:15:59.000+0000	GBIF
Ixodes ricinus	-5.05837	55.83568	2013-09-07T07:15:59.000+0000	GBIF
Ixodes ricinus	-3.13666	55.66175	2013-09-07T07:15:59.000+0000	GBIF
Ixodes ricinus	-1.07027	50.80878	2013-09-07T07:15:59.000+0000	GBIF
Ixodes ricinus	-3.20671	57.07413	2013-09-07T07:15:59.000+0000	GBIF
Ixodes ricinus	-1.01255	50.85328	2013-09-07T07:15:59.000+0000	GBIF
Ixodes ricinus	-3.07112	55.59045	2013-09-07T07:15:59.000+0000	GBIF
Ixodes ricinus	-4.3762	56.17434	2013-09-07T07:15:59.000+0000	GBIF
Ixodes ricinus	-5.95333	55.83713	2013-09-07T07:15:59.000+0000	GBIF
Ixodes ricinus	-3.8506	56.1339	2013-09-07T07:15:59.000+0000	GBIF
Ixodes ricinus	-5.31709	55.49628	2013-09-07T07:15:59.000+0000	GBIF
Ixodes ricinus	-5.80456	57.40655	2013-09-07T07:15:59.000+0000	GBIF
Ixodes ricinus	-5.22225	55.88544	2013-09-07T07:15:59.000+0000	GBIF
Ixodes ricinus	-3.03417	55.69411	2013-09-07T07:15:59.000+0000	GBIF
Ixodes ricinus	-5.25193	55.85769	2013-09-07T07:15:59.000+0000	GBIF
Ixodes ricinus	-4.11067	57.49126	2013-09-07T07:15:59.000+0000	GBIF
Ixodes ricinus	1.54168	52.65688	2013-09-07T07:15:59.000+0000	GBIF
Ixodes ricinus	-3.04673	57.04637	2013-09-07T07:15:59.000+0000	GBIF
Ixodes ricinus	-3.19324	55.69267	2013-09-07T07:15:59.000+0000	GBIF
Ixodes ricinus	-5.20481	55.86791	2013-09-07T07:15:59.000+0000	GBIF
Ixodes ricinus	-5.15617	55.66238	2013-09-07T07:15:59.000+0000	GBIF
Ixodes ricinus	1.17286	52.0557	2013-09-07T07:15:59.000+0000	GBIF
Ixodes ricinus	-6.21562	56.48502	2013-09-07T07:15:59.000+0000	GBIF
Ixodes ricinus	-3.95702	55.05367	2013-09-07T07:15:59.000+0000	GBIF
Ixodes ricinus	-4.6767	55.39509	2013-09-07T07:15:59.000+0000	GBIF
Ixodes ricinus	-4.27898	55.07054	2013-09-07T07:15:59.000+0000	GBIF
Ixodes ricinus	-3.03181	55.60427	2013-09-07T07:15:59.000+0000	GBIF
Ixodes ricinus	-5.23597	55.85811	2013-09-07T07:15:59.000+0000	GBIF
Ixodes ricinus	-6.11878	56.64118	2013-09-07T07:15:59.000+0000	GBIF
Ixodes ricinus	-2.43806	54.08938	2013-09-07T07:15:59.000+0000	GBIF
Ixodes ricinus	-4.15035	56.16949	2013-09-07T07:15:59.000+0000	GBIF
Ixodes ricinus	-4.24869	55.08909	2013-09-07T07:15:59.000+0000	GBIF
Ixodes ricinus	1.04141	52.48191	2013-09-07T07:15:59.000+0000	GBIF
Ixodes ricinus	-2.90435	56.95314	2013-09-07T07:15:59.000+0000	GBIF
Ixodes ricinus	-2.66332	56.8064	2013-09-07T07:15:59.000+0000	GBIF
Ixodes ricinus	-2.6392	50.84221	2013-09-07T07:15:59.000+0000	GBIF
Ixodes ricinus	-2.39105	50.89277	2013-09-07T07:15:59.000+0000	GBIF
Ixodes ricinus	-2.928	56.91253	2013-09-07T07:15:59.000+0000	GBIF
Ixodes ricinus	-5.04971	56.13258	2013-09-07T07:15:59.000+0000	GBIF
Ixodes ricinus	-2.91071	56.87672	2013-09-07T07:15:59.000+0000	GBIF
Ixodes ricinus	-5.10763	55.85243	2013-09-07T07:15:59.000+0000	GBIF
Ixodes ricinus	-5.90401	55.9826	2013-09-07T07:15:59.000+0000	GBIF
Ixodes ricinus	-5.23965	56.85599	2013-09-07T07:15:59.000+0000	GBIF
Ixodes ricinus	1.50184	52.34323	2013-09-07T07:15:59.000+0000	GBIF
Ixodes ricinus	-1.67655	51.39659	2013-09-07T07:15:59.000+0000	GBIF
Ixodes ricinus	-2.94602	56.97529	2013-09-07T07:15:59.000+0000	GBIF
Ixodes ricinus	-3.93122	54.9242	2013-09-07T07:15:59.000+0000	GBIF
Ixodes ricinus	-4.10123	52.79776	2013-09-07T07:15:59.000+0000	GBIF
Ixodes ricinus	-4.57108	54.98381	2013-09-07T07:15:59.000+0000	GBIF
Ixodes ricinus	-1.47745	51.20702	2013-09-07T07:15:59.000+0000	GBIF
Ixodes ricinus	-2.85325	54.31591	2013-09-07T07:15:59.000+0000	GBIF
Ixodes ricinus	-1.67956	54.99259	2013-09-07T07:15:59.000+0000	GBIF
Ixodes ricinus	-4.46014	54.95914	2013-09-07T07:15:59.000+0000	GBIF
Ixodes ricinus	-3.13614	55.64378	2013-09-07T07:15:59.000+0000	GBIF
Ixodes ricinus	-5.01162	56.67292	2013-09-07T07:15:59.000+0000	GBIF
Ixodes ricinus	-4.21847	58.53312	2013-09-07T07:15:59.000+0000	GBIF
Ixodes ricinus	0.44199	52.29796	2013-09-07T07:15:59.000+0000	GBIF
Ixodes ricinus	-0.3382	53.3905	2013-09-07T07:15:59.000+0000	GBIF
Ixodes ricinus	-1.23602	51.08878	2013-09-07T07:15:59.000+0000	GBIF
Ixodes ricinus	0.78399	52.37134	2013-09-07T07:15:59.000+0000	GBIF
Ixodes ricinus	-1.08989	51.25861	2013-09-07T07:15:59.000+0000	GBIF
Ixodes ricinus	-4.68506	56.21296	2013-09-07T07:15:59.000+0000	GBIF
Ixodes ricinus	-5.93613	56.52524	2013-09-07T07:15:59.000+0000	GBIF
Ixodes ricinus	-4.54727	56.08105	2013-09-07T07:15:59.000+0000	GBIF
Ixodes ricinus	-2.65469	54.39805	2013-09-07T07:15:59.000+0000	GBIF
Ixodes ricinus	-5.50381	57.3973	2013-09-07T07:15:59.000+0000	GBIF
Ixodes ricinus	-1.92174	50.92038	2013-09-07T07:15:59.000+0000	GBIF
Ixodes ricinus	-5.42243	57.41752	2013-09-07T07:15:59.000+0000	GBIF
Ixodes ricinus	-1.30782	51.06225	2013-09-07T07:15:59.000+0000	GBIF
Ixodes ricinus	-1.96444	50.91141	2013-09-07T07:15:59.000+0000	GBIF
Ixodes ricinus	-2.27901	51.18088	2013-09-07T07:15:59.000+0000	GBIF
Ixodes ricinus	-6.15429	56.37017	2013-09-07T07:15:59.000+0000	GBIF
Ixodes ricinus	0.8055	52.47875	2013-09-07T07:15:59.000+0000	GBIF
Ixodes ricinus	-4.38005	57.27078	2013-09-07T07:15:59.000+0000	GBIF
Ixodes ricinus	-5.33442	57.36594	2013-09-07T07:15:59.000+0000	GBIF
Ixodes ricinus	-4.98335	56.10723	2013-09-07T07:15:59.000+0000	GBIF
Ixodes ricinus	1.25448	52.77306	2013-09-07T07:15:59.000+0000	GBIF
Ixodes ricinus	-4.13285	53.18519	2013-09-07T07:15:59.000+0000	GBIF
Ixodes ricinus	-1.6549	54.21957	2013-09-07T07:15:59.000+0000	GBIF
Ixodes ricinus	-5.43775	56.86867	2013-09-07T07:15:59.000+0000	GBIF
Ixodes ricinus	-4.12011	53.23038	2013-09-07T07:15:59.000+0000	GBIF
Ixodes ricinus	0.68619	52.45454	2013-09-07T07:15:59.000+0000	GBIF
Ixodes ricinus	-4.1144	52.94679	2013-09-07T07:15:59.000+0000	GBIF
Ixodes ricinus	0.66004	52.5091	2013-09-07T07:15:59.000+0000	GBIF
Ixodes ricinus	-6.57742	58.25336	2013-09-07T07:15:59.000+0000	GBIF
Ixodes ricinus	-5.44022	56.89557	2013-09-07T07:15:59.000+0000	GBIF
Ixodes ricinus	-4.38507	53.14444	2013-09-07T07:15:59.000+0000	GBIF
Ixodes ricinus	0.67149	52.45488	2013-09-07T07:15:59.000+0000	GBIF
Ixodes ricinus	1.51612	52.52272	2013-09-07T07:15:59.000+0000	GBIF
Ixodes ricinus	0.63001	52.43827	2013-09-07T07:15:59.000+0000	GBIF
Ixodes ricinus	-2.89818	57.03854	2013-09-07T07:15:59.000+0000	GBIF
Ixodes ricinus	-3.88879	52.73973	2013-09-07T07:15:59.000+0000	GBIF
Ixodes ricinus	1.67045	52.42807	2013-09-07T07:15:59.000+0000	GBIF
Ixodes ricinus	-4.95766	55.98199	2013-09-07T07:15:59.000+0000	GBIF
Ixodes ricinus	-1.52244	51.00937	2013-09-07T07:15:59.000+0000	GBIF
Ixodes ricinus	-1.29924	50.68447	2013-09-07T07:15:59.000+0000	GBIF
Ixodes ricinus	-5.29239	56.52195	2013-09-07T07:15:59.000+0000	GBIF
Ixodes ricinus	0.70199	52.47217	2013-09-07T07:15:59.000+0000	GBIF
Ixodes ricinus	-4.05137	52.96768	2013-09-07T07:15:59.000+0000	GBIF
Ixodes ricinus	-4.07785	55.11909	2013-09-07T07:15:59.000+0000	GBIF
Ixodes ricinus	-4.47644	57.22398	2013-09-07T07:15:59.000+0000	GBIF
Ixodes ricinus	1.37705	52.8236	2013-09-07T07:15:59.000+0000	GBIF
Ixodes ricinus	-1.26991	51.65555	2013-09-07T07:15:59.000+0000	GBIF
Ixodes ricinus	-3.59891	52.91483	2013-09-07T07:15:59.000+0000	GBIF
Ixodes ricinus	-1.58116	50.82073	2013-09-07T07:15:59.000+0000	GBIF
Ixodes ricinus	-4.05763	53.17753	2013-09-07T07:15:59.000+0000	GBIF
Ixodes ricinus	0.52781	52.7728	2013-09-07T07:15:59.000+0000	GBIF
Ixodes ricinus	-2.5028	57.04973	2013-09-07T07:15:59.000+0000	GBIF
Ixodes ricinus	-3.97216	52.94519	2013-09-07T07:15:59.000+0000	GBIF
Ixodes ricinus	-2.6064	57.33677	2013-09-07T07:15:59.000+0000	GBIF
Ixodes ricinus	-3.12696	56.97379	2013-09-07T07:15:59.000+0000	GBIF
Ixodes ricinus	1.57633	52.71881	2013-09-07T07:15:59.000+0000	GBIF
Ixodes ricinus	-5.31984	57.2045	2013-09-07T07:15:59.000+0000	GBIF
Ixodes ricinus	0.51642	52.57519	2013-09-07T07:15:59.000+0000	GBIF
Ixodes ricinus	1.07863	52.38201	2013-09-07T07:15:59.000+0000	GBIF
Ixodes ricinus	-4.84868	56.46101	2013-09-07T07:15:59.000+0000	GBIF
Ixodes ricinus	-6.13736	56.43819	2013-09-07T07:15:59.000+0000	GBIF
Ixodes ricinus	-4.66535	54.99077	2013-09-07T07:15:59.000+0000	GBIF
Ixodes ricinus	-3.88574	53.0972	2013-09-07T07:15:59.000+0000	GBIF
Ixodes ricinus	1.46237	52.77616	2013-09-07T07:15:59.000+0000	GBIF
Ixodes ricinus	-4.96437	57.93249	2013-09-07T07:15:59.000+0000	GBIF
Ixodes ricinus	-3.89532	55.23892	2013-09-07T07:15:59.000+0000	GBIF
Ixodes ricinus	-3.99109	52.72502	2013-09-07T07:15:59.000+0000	GBIF
Ixodes ricinus	-4.47575	54.95882	2013-09-07T07:15:59.000+0000	GBIF
Ixodes ricinus	-3.73655	55.20533	2013-09-07T07:15:59.000+0000	GBIF
Ixodes ricinus	-4.57399	55.99959	2013-09-07T07:15:59.000+0000	GBIF
Ixodes ricinus	-2.25527	57.37346	2013-09-07T07:15:59.000+0000	GBIF
Ixodes ricinus	0.75521	52.38101	2013-09-07T07:15:59.000+0000	GBIF
Ixodes ricinus	-4.01774	56.71097	2013-09-07T07:15:59.000+0000	GBIF
Ixodes ricinus	0.82021	52.4784	2013-09-07T07:15:59.000+0000	GBIF
Ixodes ricinus	-0.30053	52.0592	2013-09-07T07:15:59.000+0000	GBIF
Ixodes ricinus	-4.7027	57.37211	2013-09-07T07:15:59.000+0000	GBIF
Ixodes ricinus	-3.193	54.89728	2013-09-07T07:15:59.000+0000	GBIF
Ixodes ricinus	-4.44039	56.67644	2013-09-07T07:15:59.000+0000	GBIF
Ixodes ricinus	-2.92813	50.72785	2013-09-07T07:15:59.000+0000	GBIF
Ixodes ricinus	-1.18301	51.66397	2013-09-07T07:15:59.000+0000	GBIF
Ixodes ricinus	1.0215	52.5139	2013-09-07T07:15:59.000+0000	GBIF
Ixodes ricinus	-6.06806	56.62486	2013-09-07T07:15:59.000+0000	GBIF
Ixodes ricinus	-4.20292	51.01655	2013-09-07T07:15:59.000+0000	GBIF
Ixodes ricinus	1.30281	52.62781	2013-09-07T07:15:59.000+0000	GBIF
Ixodes ricinus	-5.95829	56.51149	2013-09-07T07:15:59.000+0000	GBIF
Ixodes ricinus	-5.96016	56.52942	2013-09-07T07:15:59.000+0000	GBIF
Ixodes ricinus	-3.59362	53.17565	2013-09-07T07:15:59.000+0000	GBIF
Ixodes ricinus	-3.316	55.79477	2013-09-07T07:15:59.000+0000	GBIF
Ixodes ricinus	-4.32628	53.16359	2013-09-07T07:15:59.000+0000	GBIF
Ixodes ricinus	-4.96053	56.85393	2013-09-07T07:15:59.000+0000	GBIF
Ixodes ricinus	-4.26944	55.1786	2013-09-07T07:15:59.000+0000	GBIF
Ixodes ricinus	1.72967	52.60613	2013-09-07T07:15:59.000+0000	GBIF
Ixodes ricinus	-4.71613	56.87747	2013-09-07T07:15:59.000+0000	GBIF
Ixodes ricinus	-3.22565	56.97286	2013-09-07T07:15:59.000+0000	GBIF
Ixodes ricinus	-5.30082	56.43182	2013-09-07T07:15:59.000+0000	GBIF
Ixodes ricinus	-4.52733	56.7556	2013-09-07T07:15:59.000+0000	GBIF
Ixodes ricinus	-4.92294	55.94686	2013-09-07T07:15:59.000+0000	GBIF
Ixodes ricinus	-5.83311	56.56039	2013-09-07T07:15:59.000+0000	GBIF
Ixodes ricinus	0.68182	52.38269	2013-09-07T07:15:59.000+0000	GBIF
Ixodes ricinus	-2.14871	50.70447	2013-09-07T07:15:59.000+0000	GBIF
Ixodes ricinus	-2.91196	54.18964	2013-09-07T07:15:59.000+0000	GBIF
Ixodes ricinus	NA	NA	2016-02-24T19:11:35.117+0000	GBIF
Ixodes ricinus	-4.01842	58.53507	2013-09-07T07:15:59.000+0000	GBIF
Ixodes ricinus	-2.16297	50.73143	2013-09-07T07:15:59.000+0000	GBIF
Ixodes ricinus	-2.56338	56.14648	2013-09-07T07:15:59.000+0000	GBIF
Ixodes ricinus	13.12329	53.12352	2016-03-24T22:34:56.702+0000	GBIF
Ixodes ricinus	-4.4498	56.06504	2013-09-07T07:15:59.000+0000	GBIF
Ixodes ricinus	-5.61899	57.21421	2013-09-07T07:15:59.000+0000	GBIF
Ixodes ricinus	-4.90232	57.16092	2013-09-07T07:15:59.000+0000	GBIF
Ixodes ricinus	-4.35621	57.67564	2013-09-07T07:15:59.000+0000	GBIF
Ixodes ricinus	-4.4269	57.97984	2013-09-07T07:15:59.000+0000	GBIF
Ixodes ricinus	-4.41816	57.47226	2013-09-07T07:15:59.000+0000	GBIF
Ixodes ricinus	-4.59977	57.56302	2013-09-07T07:15:59.000+0000	GBIF
Ixodes ricinus	-5.94301	56.52097	2013-09-07T07:15:59.000+0000	GBIF
Ixodes ricinus	-2.76322	56.88669	2013-09-07T07:15:59.000+0000	GBIF
Ixodes ricinus	-5.24397	55.57017	2013-09-07T07:15:59.000+0000	GBIF
Ixodes ricinus	-4.07146	52.52986	2013-09-07T07:15:59.000+0000	GBIF
Ixodes ricinus	-4.58263	57.32071	2013-09-07T07:15:59.000+0000	GBIF
Ixodes ricinus	-2.95088	54.54888	2013-09-07T07:15:59.000+0000	GBIF
Ixodes ricinus	-4.47333	56.18143	2013-09-07T07:15:59.000+0000	GBIF
Ixodes ricinus	-4.37897	56.21923	2013-09-07T07:15:59.000+0000	GBIF
Ixodes ricinus	-2.07993	55.87816	2013-09-07T07:15:59.000+0000	GBIF
Ixodes ricinus	5.5423	60.533	2016-05-18T12:36:16.642+0000	GBIF
Ixodes ricinus	-2.52244	57.27426	2013-09-07T07:15:59.000+0000	GBIF
Ixodes ricinus	-3.64989	57.26452	2013-09-07T07:15:59.000+0000	GBIF
Ixodes ricinus	-3.88656	57.02755	2013-09-07T07:15:59.000+0000	GBIF
Ixodes ricinus	-4.73026	57.9647	2013-09-07T07:15:59.000+0000	GBIF
Ixodes ricinus	-4.1451	50.37899	2013-09-07T07:15:59.000+0000	GBIF
Ixodes ricinus	-3.86513	57.58499	2013-09-07T07:15:59.000+0000	GBIF
Ixodes ricinus	-3.92816	54.94177	2013-09-07T07:15:59.000+0000	GBIF
Ixodes ricinus	-4.39611	58.02536	2013-09-07T07:15:59.000+0000	GBIF
Ixodes ricinus	8.8227	58.45702	2016-05-18T12:54:39.119+0000	GBIF
Ixodes ricinus	NA	NA	2016-02-24T19:11:34.955+0000	GBIF
Ixodes ricinus	-9.66162	51.64585	2013-09-07T07:15:59.000+0000	GBIF
Ixodes ricinus	-5.49657	57.69644	2013-09-07T07:15:59.000+0000	GBIF
Ixodes ricinus	-5.48985	56.45811	2013-09-07T07:15:59.000+0000	GBIF
Ixodes ricinus	-1.06593	51.37983	2013-09-07T07:15:59.000+0000	GBIF
Ixodes ricinus	0.71603	52.34144	2013-09-07T07:15:59.000+0000	GBIF
Ixodes ricinus	0.72156	52.43125	2013-09-07T07:15:59.000+0000	GBIF
Ixodes ricinus	0.86084	52.42346	2013-09-07T07:15:59.000+0000	GBIF
Ixodes ricinus	-0.05665	51.45737	2013-09-07T07:15:59.000+0000	GBIF
Ixodes ricinus	-0.32459	52.00109	2013-09-07T07:15:59.000+0000	GBIF
Ixodes ricinus	-2.21307	50.84377	2013-09-07T07:15:59.000+0000	GBIF
Ixodes ricinus	-4.53741	54.32371	2013-09-07T07:15:59.000+0000	GBIF
Ixodes ricinus	-1.60759	55.15864	2013-09-07T07:15:59.000+0000	GBIF
Ixodes ricinus	-4.66887	55.29052	2013-09-07T07:15:59.000+0000	GBIF
Ixodes ricinus	0.56179	52.34039	2013-09-07T07:15:59.000+0000	GBIF
Ixodes ricinus	-2.07075	50.66407	2013-09-07T07:15:59.000+0000	GBIF
Ixodes ricinus	-4.54746	55.59562	2013-09-07T07:15:59.000+0000	GBIF
Ixodes ricinus	-9.52931	52.00722	2013-09-07T07:15:59.000+0000	GBIF
Ixodes ricinus	-6.41543	57.3596	2013-09-07T07:15:59.000+0000	GBIF
Ixodes ricinus	5.3234	60.3915	2016-05-18T12:36:01.263+0000	GBIF
Ixodes ricinus	-1.12737	50.79124	2013-09-07T07:15:59.000+0000	GBIF
Ixodes ricinus	-3.90865	50.44607	2013-09-07T07:15:59.000+0000	GBIF
Ixodes ricinus	-3.90829	50.43708	2013-09-07T07:15:59.000+0000	GBIF
Ixodes ricinus	NA	NA	2016-02-24T19:11:24.285+0000	GBIF
Ixodes ricinus	-0.11201	51.33686	2013-09-07T07:15:59.000+0000	GBIF
Ixodes ricinus	NA	NA	2016-02-24T19:11:22.065+0000	GBIF
Ixodes ricinus	NA	NA	2016-02-24T19:11:34.176+0000	GBIF
Ixodes ricinus	NA	NA	2016-02-24T19:11:24.463+0000	GBIF
Ixodes ricinus	NA	NA	2016-02-24T19:11:26.089+0000	GBIF
Ixodes ricinus	-0.52358	51.48666	2013-09-07T07:15:59.000+0000	GBIF
Ixodes ricinus	0.74276	52.41727	2013-09-07T07:15:59.000+0000	GBIF
Ixodes ricinus	-0.16329	51.49057	2013-09-07T07:15:59.000+0000	GBIF
Ixodes ricinus	NA	NA	2016-02-24T19:11:34.949+0000	GBIF
Ixodes ricinus	-0.34442	51.46179	2013-09-07T07:15:59.000+0000	GBIF
Ixodes ricinus	-1.64488	50.84342	2013-09-07T07:15:59.000+0000	GBIF
Ixodes ricinus	-1.9646	50.69556	2013-09-07T07:15:59.000+0000	GBIF
Ixodes ricinus	0.11487	52.20535	2013-09-07T07:15:59.000+0000	GBIF
Ixodes ricinus	-5.82858	56.51556	2013-09-07T07:15:59.000+0000	GBIF
Ixodes ricinus	-4.06741	50.53331	2013-09-07T07:15:59.000+0000	GBIF
Ixodes ricinus	-2.66669	53.22939	2013-09-07T07:15:59.000+0000	GBIF
Ixodes ricinus	-1.3209	53.53947	2013-09-07T07:13:31.000+0000	GBIF
Ixodes ricinus	-5.92874	54.24596	2013-09-07T07:15:59.000+0000	GBIF
Ixodes ricinus	-0.32307	51.06126	2013-09-07T07:15:59.000+0000	GBIF
Ixodes ricinus	-0.8494	52.27265	2013-09-07T07:15:59.000+0000	GBIF
Ixodes ricinus	-0.42351	51.88105	2013-09-07T07:15:59.000+0000	GBIF
Ixodes ricinus	-4.17833	55.80948	2013-09-07T07:15:59.000+0000	GBIF
Ixodes ricinus	-1.69468	50.83007	2013-09-07T07:15:59.000+0000	GBIF
Ixodes ricinus	-0.23654	52.57082	2013-09-07T07:15:59.000+0000	GBIF
Ixodes ricinus	-0.19705	51.36518	2013-09-07T07:15:59.000+0000	GBIF
Ixodes ricinus	0.52705	52.33619	2013-09-07T07:15:59.000+0000	GBIF
Ixodes ricinus	-2.97943	54.44978	2013-09-07T07:15:59.000+0000	GBIF
Ixodes ricinus	-2.17823	51.0192	2013-09-07T07:15:59.000+0000	GBIF
Ixodes ricinus	-3.16165	57.47887	2013-09-07T07:15:59.000+0000	GBIF
Ixodes ricinus	0.5178	52.34134	2013-09-07T07:15:59.000+0000	GBIF
Ixodes ricinus	0.64876	52.40727	2013-09-07T07:15:59.000+0000	GBIF
Ixodes ricinus	-1.99266	52.31422	2013-09-07T07:15:59.000+0000	GBIF
Ixodes ricinus	NA	NA	2016-02-24T19:11:22.064+0000	GBIF
Ixodes ricinus	0.53195	52.33204	2013-09-07T07:15:59.000+0000	GBIF
Ixodes ricinus	-1.5241	50.84749	2013-09-07T07:15:59.000+0000	GBIF
Ixodes ricinus	-2.57691	57.04492	2013-09-07T07:15:59.000+0000	GBIF
Ixodes ricinus	-3.35885	57.01642	2013-09-07T07:15:59.000+0000	GBIF
Ixodes ricinus	-0.63528	51.60493	2013-09-07T07:15:59.000+0000	GBIF
Ixodes ricinus	-8.97439	53.27137	2013-09-07T07:15:59.000+0000	GBIF
Ixodes ricinus	-0.19493	51.41911	2013-09-07T07:15:59.000+0000	GBIF
Ixodes ricinus	0.52558	52.33622	2013-09-07T07:15:59.000+0000	GBIF
Ixodes ricinus	0.14412	52.20483	2013-09-07T07:15:59.000+0000	GBIF
Ixodes ricinus	-5.42556	50.18635	2013-09-07T07:15:59.000+0000	GBIF
Ixodes ricinus	0.30413	51.61722	2013-09-07T07:15:59.000+0000	GBIF
Ixodes ricinus	-3.56184	56.94665	2013-09-07T07:15:59.000+0000	GBIF
Ixodes ricinus	-1.50284	50.84291	2013-09-07T07:15:59.000+0000	GBIF
Ixodes ricinus	-1.57243	54.77656	2013-09-07T07:15:59.000+0000	GBIF
Ixodes ricinus	-0.61025	51.47873	2013-09-07T07:15:59.000+0000	GBIF
Ixodes ricinus	-0.58534	50.88486	2013-09-07T07:15:59.000+0000	GBIF
Ixodes ricinus	-2.84442	50.80044	2013-09-07T07:15:59.000+0000	GBIF
Ixodes ricinus	-3.00223	54.43611	2013-09-07T07:15:59.000+0000	GBIF
Ixodes ricinus	-3.3145	57.46209	2013-09-07T07:15:59.000+0000	GBIF
Ixodes ricinus	1.15453	51.79534	2013-09-07T07:15:59.000+0000	GBIF
Ixodes ricinus	-4.09864	52.79016	2013-09-07T07:19:37.000+0000	GBIF
Ixodes ricinus	0.54765	52.34969	2013-09-07T07:15:59.000+0000	GBIF
Ixodes ricinus	-3.45061	57.40489	2013-09-07T07:15:59.000+0000	GBIF
Ixodes ricinus	0.22944	51.8615	2013-09-07T07:15:59.000+0000	GBIF
Ixodes ricinus	0.22944	51.8615	2013-09-07T07:19:45.000+0000	GBIF
Ixodes ricinus	1.62856	52.27643	2013-09-07T07:15:59.000+0000	GBIF
Ixodes ricinus	0.87611	52.43209	2013-09-07T07:15:59.000+0000	GBIF
Ixodes ricinus	-3.88142	56.76253	2013-09-07T07:15:59.000+0000	GBIF
Ixodes ricinus	1.30878	51.1254	2013-09-07T07:15:59.000+0000	GBIF
Ixodes ricinus	-4.5319	54.23391	2013-09-07T07:15:59.000+0000	GBIF
Ixodes ricinus	-2.78123	50.84135	2013-09-07T07:15:59.000+0000	GBIF
Ixodes ricinus	-5.80243	56.74118	2013-09-07T07:15:59.000+0000	GBIF
Ixodes ricinus	-5.19604	56.82565	2013-09-07T07:15:59.000+0000	GBIF
Ixodes ricinus	-4.62408	55.79178	2013-09-07T07:15:59.000+0000	GBIF
Ixodes ricinus	-6.76904	58.28232	2013-09-07T07:15:59.000+0000	GBIF
Ixodes ricinus	-5.74048	57.35002	2013-09-07T07:15:59.000+0000	GBIF
Ixodes ricinus	0.74053	52.38135	2013-09-07T07:15:59.000+0000	GBIF
Ixodes ricinus	-5.8318	56.62787	2013-09-07T07:15:59.000+0000	GBIF
Ixodes ricinus	0.88139	52.5129	2013-09-07T07:15:59.000+0000	GBIF
Ixodes ricinus	-4.79646	57.07344	2013-09-07T07:15:59.000+0000	GBIF
Ixodes ricinus	17.9725	57.2849	2016-05-14T11:23:17.006+0000	GBIF
Ixodes ricinus	-6.16477	56.90947	2013-09-07T07:15:59.000+0000	GBIF
Ixodes ricinus	-2.66828	57.0849	2013-09-07T07:15:59.000+0000	GBIF
Ixodes ricinus	-3.67792	57.51573	2013-09-07T07:15:59.000+0000	GBIF
Ixodes ricinus	-4.09864	52.79016	2013-09-07T07:15:59.000+0000	GBIF
Ixodes ricinus	5.3435	60.3245	2016-05-18T12:36:26.436+0000	GBIF
Ixodes ricinus	-2.60144	50.66704	2013-09-07T07:15:59.000+0000	GBIF
Ixodes ricinus	-4.3684	57.54106	2013-09-07T07:15:59.000+0000	GBIF
Ixodes ricinus	-6.2296	55.80544	2013-09-07T07:15:59.000+0000	GBIF
Ixodes ricinus	-4.2739	57.8344	2013-09-07T07:15:59.000+0000	GBIF
Ixodes ricinus	-2.93384	57.14609	2013-09-07T07:15:59.000+0000	GBIF
Ixodes ricinus	-2.98858	54.18904	2013-09-07T07:15:59.000+0000	GBIF
Ixodes ricinus	-1.9505	50.6416	2013-09-07T07:15:59.000+0000	GBIF
Ixodes ricinus	-0.8483	51.17554	2013-09-07T07:15:59.000+0000	GBIF
Ixodes ricinus	-5.30817	55.95509	2013-09-07T07:15:59.000+0000	GBIF
Ixodes ricinus	-5.64556	55.96355	2013-09-07T07:15:59.000+0000	GBIF
Ixodes ricinus	-2.8673	54.25289	2013-09-07T07:15:59.000+0000	GBIF
Ixodes ricinus	-4.08875	52.58351	2013-09-07T07:15:59.000+0000	GBIF
Ixodes ricinus	-4.26806	57.43237	2013-09-07T07:15:59.000+0000	GBIF
Ixodes ricinus	-4.32259	57.42508	2013-09-07T07:15:59.000+0000	GBIF
Ixodes ricinus	-3.51001	52.92499	2013-09-07T07:15:59.000+0000	GBIF
Ixodes ricinus	-0.70205	50.77828	2013-09-07T07:15:59.000+0000	GBIF
Ixodes ricinus	-4.01821	58.03686	2013-09-07T07:15:59.000+0000	GBIF
Ixodes ricinus	-5.54817	57.85459	2013-09-07T07:15:59.000+0000	GBIF
Ixodes ricinus	-5.38332	57.89505	2013-09-07T07:15:59.000+0000	GBIF
Ixodes ricinus	-5.34797	57.87801	2013-09-07T07:15:59.000+0000	GBIF
Ixodes ricinus	-5.62125	57.2119	2013-09-07T07:15:59.000+0000	GBIF
Ixodes ricinus	0.87432	52.51757	2013-09-07T07:15:59.000+0000	GBIF
Ixodes ricinus	-5.16435	57.9007	2013-09-07T07:15:59.000+0000	GBIF
Ixodes ricinus	0.60654	52.97343	2013-09-07T07:15:59.000+0000	GBIF
Ixodes ricinus	-5.70637	57.5475	2013-09-07T07:15:59.000+0000	GBIF
Ixodes ricinus	-5.66872	56.88007	2013-09-07T07:15:59.000+0000	GBIF
Ixodes ricinus	-5.17684	56.69578	2013-09-07T07:15:59.000+0000	GBIF
Ixodes ricinus	-5.07575	57.05791	2013-09-07T07:15:59.000+0000	GBIF
Ixodes ricinus	0.22113	51.98756	2013-09-07T07:15:59.000+0000	GBIF
Ixodes ricinus	-6.10838	56.69548	2013-09-07T07:15:59.000+0000	GBIF
Ixodes ricinus	-5.91102	56.68386	2013-09-07T07:15:59.000+0000	GBIF
Ixodes ricinus	-5.60749	56.75597	2013-09-07T07:15:59.000+0000	GBIF
Ixodes ricinus	-5.00047	56.94287	2013-09-07T07:15:59.000+0000	GBIF
Ixodes ricinus	-1.23275	51.28661	2013-09-07T07:15:59.000+0000	GBIF
Ixodes ricinus	-5.36579	56.7987	2013-09-07T07:15:59.000+0000	GBIF
Ixodes ricinus	-0.97764	51.14976	2013-09-07T07:15:59.000+0000	GBIF
Ixodes ricinus	-5.03968	56.91945	2013-09-07T07:15:59.000+0000	GBIF
Ixodes ricinus	-0.87647	51.1938	2013-09-07T07:15:59.000+0000	GBIF
Ixodes ricinus	-5.1524	58.35088	2013-09-07T07:15:59.000+0000	GBIF
Ixodes ricinus	-0.72305	51.04833	2013-09-07T07:15:59.000+0000	GBIF
Ixodes ricinus	-5.85933	56.8968	2013-09-07T07:15:59.000+0000	GBIF
Ixodes ricinus	-4.09864	52.79016	2013-09-07T07:19:54.000+0000	GBIF
Ixodes ricinus	-4.00475	52.79673	2013-09-07T07:19:59.000+0000	GBIF
Ixodes ricinus	-4.00971	52.7917	2013-09-07T07:15:59.000+0000	GBIF
Ixodes ricinus	0.57461	52.43454	2013-09-07T07:15:59.000+0000	GBIF
Ixodes ricinus	NA	NA	2016-05-02T17:13:30.197+0000	GBIF
Ixodes ricinus	-2.0713	51.02381	2013-09-07T07:15:59.000+0000	GBIF
Ixodes ricinus	NA	NA	2016-05-02T17:13:30.218+0000	GBIF
Ixodes ricinus	-5.67479	56.43928	2013-09-07T07:15:59.000+0000	GBIF
Ixodes ricinus	NA	NA	2016-05-02T17:13:30.262+0000	GBIF
Ixodes ricinus	-5.50091	57.54123	2013-09-07T07:15:59.000+0000	GBIF
Ixodes ricinus	NA	NA	2016-05-02T17:13:30.146+0000	GBIF
Ixodes ricinus	NA	NA	2016-05-02T17:13:30.258+0000	GBIF
Ixodes ricinus	NA	NA	2016-05-02T17:13:30.122+0000	GBIF
Ixodes ricinus	NA	NA	2016-05-02T17:13:30.252+0000	GBIF
Ixodes ricinus	NA	NA	2016-05-02T17:13:30.268+0000	GBIF
Ixodes ricinus	NA	NA	2016-05-02T17:13:30.172+0000	GBIF
Ixodes ricinus	NA	NA	2016-05-02T17:13:30.241+0000	GBIF
Ixodes ricinus	-5.98715	56.3217	2013-09-07T07:15:59.000+0000	GBIF
Ixodes ricinus	-4.1021	52.86203	2013-09-07T07:15:59.000+0000	GBIF
Ixodes ricinus	-3.02018	55.155	2013-09-07T07:15:59.000+0000	GBIF
Ixodes ricinus	-1.9287	51.02381	2013-09-07T07:15:59.000+0000	GBIF
Ixodes ricinus	NA	NA	2016-05-02T17:13:30.200+0000	GBIF
Ixodes ricinus	NA	NA	2016-05-02T17:13:30.176+0000	GBIF
Ixodes ricinus	1.07575	51.27569	2013-09-07T07:15:59.000+0000	GBIF
Ixodes ricinus	NA	NA	2016-05-02T17:13:30.150+0000	GBIF
Ixodes ricinus	-6.01071	56.54578	2013-09-07T07:15:59.000+0000	GBIF
Ixodes ricinus	-6.01365	56.41977	2013-09-07T07:15:59.000+0000	GBIF
Ixodes ricinus	NA	NA	2016-05-02T17:13:30.204+0000	GBIF
Ixodes ricinus	NA	NA	2016-05-02T17:13:30.157+0000	GBIF
Ixodes ricinus	NA	NA	2016-05-02T17:13:30.244+0000	GBIF
Ixodes ricinus	NA	NA	2016-05-02T17:13:30.183+0000	GBIF
Ixodes ricinus	NA	NA	2016-05-02T17:13:30.126+0000	GBIF
Ixodes ricinus	NA	NA	2016-05-02T17:13:30.179+0000	GBIF
Ixodes ricinus	NA	NA	2016-05-02T17:13:30.130+0000	GBIF
Ixodes ricinus	-3.05544	50.71777	2013-09-07T07:15:59.000+0000	GBIF
Ixodes ricinus	NA	NA	2016-05-02T17:13:30.153+0000	GBIF
Ixodes ricinus	NA	NA	2016-05-02T17:13:30.221+0000	GBIF
Ixodes ricinus	NA	NA	2016-05-02T17:13:30.231+0000	GBIF
Ixodes ricinus	NA	NA	2016-05-02T17:13:30.265+0000	GBIF
Ixodes ricinus	-5.08007	50.03273	2013-09-07T07:15:59.000+0000	GBIF
Ixodes ricinus	-4.09864	52.79016	2013-09-07T07:20:05.000+0000	GBIF
Ixodes ricinus	NA	NA	2016-05-02T17:13:30.207+0000	GBIF
Ixodes ricinus	NA	NA	2016-05-02T17:13:30.235+0000	GBIF
Ixodes ricinus	NA	NA	2016-05-02T17:13:30.255+0000	GBIF
Ixodes ricinus	-4.09864	52.79016	2013-09-07T07:20:09.000+0000	GBIF
Ixodes ricinus	-0.31817	51.1961	2013-09-07T07:15:59.000+0000	GBIF
Ixodes ricinus	NA	NA	2016-05-02T17:13:30.134+0000	GBIF
Ixodes ricinus	1.03806	52.85975	2013-09-07T07:15:59.000+0000	GBIF
Ixodes ricinus	NA	NA	2016-05-02T17:13:30.160+0000	GBIF
Ixodes ricinus	NA	NA	2016-05-02T17:13:30.211+0000	GBIF
Ixodes ricinus	0.98038	50.90934	2013-09-07T07:15:59.000+0000	GBIF
Ixodes ricinus	NA	NA	2016-05-02T17:13:30.186+0000	GBIF
Ixodes ricinus	NA	NA	2016-05-02T17:13:30.214+0000	GBIF
Ixodes ricinus	NA	NA	2016-05-02T17:13:30.138+0000	GBIF
Ixodes ricinus	NA	NA	2016-05-02T17:13:30.238+0000	GBIF
Ixodes ricinus	NA	NA	2016-05-02T17:13:30.248+0000	GBIF
Ixodes ricinus	NA	NA	2016-05-02T17:13:30.190+0000	GBIF
Ixodes ricinus	NA	NA	2016-05-02T17:13:30.164+0000	GBIF
Ixodes ricinus	-4.15562	52.89255	2013-09-07T07:19:13.000+0000	GBIF
Ixodes ricinus	NA	NA	2016-05-02T17:13:30.168+0000	GBIF
Ixodes ricinus	NA	NA	2016-05-02T17:13:30.193+0000	GBIF
Ixodes ricinus	-3.94604	52.36113	2013-09-07T07:15:59.000+0000	GBIF
Ixodes ricinus	NA	NA	2016-05-02T17:13:30.142+0000	GBIF
Ixodes ricinus	-5.6518	56.45345	2013-09-07T07:15:59.000+0000	GBIF
Ixodes ricinus	0.88021	52.49494	2013-09-07T07:15:59.000+0000	GBIF
Ixodes ricinus	-4.09864	52.79016	2013-09-07T07:20:03.000+0000	GBIF
Ixodes ricinus	-4.81366	58.27295	2013-09-07T07:15:59.000+0000	GBIF
Ixodes ricinus	-2.07116	50.93388	2013-09-07T07:15:59.000+0000	GBIF
Ixodes ricinus	-3.98703	52.94494	2013-09-07T07:19:41.000+0000	GBIF
Ixodes ricinus	0.62685	52.44688	2013-09-07T07:15:59.000+0000	GBIF
Ixodes ricinus	-4.11607	52.8438	2013-09-07T07:15:59.000+0000	GBIF
Ixodes ricinus	-4.15562	52.89255	2013-09-07T07:19:41.000+0000	GBIF
Ixodes ricinus	-5.12353	56.84097	2013-09-07T07:15:59.000+0000	GBIF
Ixodes ricinus	NA	NA	2016-05-02T17:13:15.673+0000	GBIF
Ixodes ricinus	NA	NA	2016-05-02T17:13:15.546+0000	GBIF
Ixodes ricinus	NA	NA	2016-05-02T17:13:15.604+0000	GBIF
Ixodes ricinus	-3.45105	57.68925	2013-09-07T07:15:59.000+0000	GBIF
Ixodes ricinus	NA	NA	2016-05-02T17:13:15.537+0000	GBIF
Ixodes ricinus	NA	NA	2016-05-02T17:13:15.634+0000	GBIF
Ixodes ricinus	NA	NA	2016-05-02T17:13:15.668+0000	GBIF
Ixodes ricinus	NA	NA	2016-05-02T17:13:15.650+0000	GBIF
Ixodes ricinus	NA	NA	2016-05-02T17:13:15.631+0000	GBIF
Ixodes ricinus	NA	NA	2016-05-02T17:13:15.676+0000	GBIF
Ixodes ricinus	NA	NA	2016-05-02T17:13:15.684+0000	GBIF
Ixodes ricinus	NA	NA	2016-05-02T17:13:15.550+0000	GBIF
Ixodes ricinus	NA	NA	2016-05-02T17:13:15.611+0000	GBIF
Ixodes ricinus	NA	NA	2016-05-02T17:13:15.648+0000	GBIF
Ixodes ricinus	NA	NA	2016-05-02T17:13:15.708+0000	GBIF
Ixodes ricinus	NA	NA	2016-05-02T17:13:15.691+0000	GBIF
Ixodes ricinus	NA	NA	2016-05-02T17:13:15.607+0000	GBIF
Ixodes ricinus	NA	NA	2016-05-02T17:13:15.651+0000	GBIF
Ixodes ricinus	NA	NA	2016-05-02T17:13:15.694+0000	GBIF
Ixodes ricinus	NA	NA	2016-05-02T17:13:15.654+0000	GBIF
Ixodes ricinus	NA	NA	2016-05-02T17:13:15.585+0000	GBIF
Ixodes ricinus	-1.92143	51.10924	2013-09-07T07:15:59.000+0000	GBIF
Ixodes ricinus	NA	NA	2016-05-02T17:13:15.710+0000	GBIF
Ixodes ricinus	-4.452	53.26897	2013-09-07T07:15:59.000+0000	GBIF
Ixodes ricinus	NA	NA	2016-05-02T17:13:15.581+0000	GBIF
Ixodes ricinus	NA	NA	2016-05-02T17:13:15.588+0000	GBIF
Ixodes ricinus	NA	NA	2016-05-02T17:13:15.671+0000	GBIF
Ixodes ricinus	NA	NA	2016-05-02T17:13:15.701+0000	GBIF
Ixodes ricinus	NA	NA	2016-05-02T17:13:15.697+0000	GBIF
Ixodes ricinus	NA	NA	2016-05-02T17:13:15.658+0000	GBIF
Ixodes ricinus	NA	NA	2016-05-02T17:13:15.653+0000	GBIF
Ixodes ricinus	NA	NA	2016-05-02T17:13:15.591+0000	GBIF
Ixodes ricinus	NA	NA	2016-05-02T17:13:15.541+0000	GBIF
Ixodes ricinus	NA	NA	2016-05-02T17:13:15.677+0000	GBIF
Ixodes ricinus	NA	NA	2016-05-02T17:13:15.704+0000	GBIF
Ixodes ricinus	NA	NA	2016-05-02T17:13:15.637+0000	GBIF
Ixodes ricinus	NA	NA	2016-05-02T17:13:15.545+0000	GBIF
Ixodes ricinus	NA	NA	2016-05-02T17:13:15.555+0000	GBIF
Ixodes ricinus	NA	NA	2016-05-02T17:13:15.614+0000	GBIF
Ixodes ricinus	NA	NA	2016-05-02T17:13:15.680+0000	GBIF
Ixodes ricinus	NA	NA	2016-05-02T17:13:15.617+0000	GBIF
Ixodes ricinus	NA	NA	2016-05-02T17:13:15.549+0000	GBIF
Ixodes ricinus	NA	NA	2016-05-02T17:13:15.660+0000	GBIF
Ixodes ricinus	NA	NA	2016-05-02T17:13:15.530+0000	GBIF
Ixodes ricinus	NA	NA	2016-05-02T17:13:15.566+0000	GBIF
Ixodes ricinus	NA	NA	2016-05-02T17:13:15.661+0000	GBIF
Ixodes ricinus	NA	NA	2016-05-02T17:13:15.670+0000	GBIF
Ixodes ricinus	NA	NA	2016-05-02T17:13:15.562+0000	GBIF
Ixodes ricinus	NA	NA	2016-05-02T17:13:15.657+0000	GBIF
Ixodes ricinus	NA	NA	2016-05-02T17:13:15.595+0000	GBIF
Ixodes ricinus	NA	NA	2016-05-02T17:13:15.570+0000	GBIF
Ixodes ricinus	NA	NA	2016-05-02T17:13:15.535+0000	GBIF
Ixodes ricinus	NA	NA	2016-05-02T17:13:15.663+0000	GBIF
Ixodes ricinus	NA	NA	2016-05-02T17:13:15.621+0000	GBIF
Ixodes ricinus	5.3203	60.3881	2016-05-18T12:36:26.410+0000	GBIF
Ixodes ricinus	NA	NA	2016-05-02T17:13:15.598+0000	GBIF
Ixodes ricinus	NA	NA	2016-05-02T17:13:15.625+0000	GBIF
Ixodes ricinus	-4.16694	57.87671	2013-09-07T07:15:59.000+0000	GBIF
Ixodes ricinus	-4.1447	50.37	2013-09-07T07:15:59.000+0000	GBIF
Ixodes ricinus	NA	NA	2016-05-02T17:13:15.574+0000	GBIF
Ixodes ricinus	NA	NA	2016-05-02T17:13:15.667+0000	GBIF
Ixodes ricinus	NA	NA	2016-05-02T17:13:15.628+0000	GBIF
Ixodes ricinus	-9.50914	52.05692	2013-09-07T07:15:59.000+0000	GBIF
Ixodes ricinus	NA	NA	2016-05-02T17:13:15.665+0000	GBIF
Ixodes ricinus	NA	NA	2016-05-02T17:13:15.644+0000	GBIF
Ixodes ricinus	NA	NA	2016-05-02T17:13:15.601+0000	GBIF
Ixodes ricinus	NA	NA	2016-05-02T17:13:15.578+0000	GBIF
Ixodes ricinus	-3.18431	54.60076	2013-09-07T07:15:59.000+0000	GBIF
Ixodes ricinus	NA	NA	2016-05-02T17:13:15.641+0000	GBIF
Ixodes ricinus	-10.03359	54.26008	2013-09-07T07:15:59.000+0000	GBIF
Ixodes ricinus	-3.21627	57.69173	2013-09-07T07:15:59.000+0000	GBIF
Ixodes ricinus	-4.09864	52.79016	2013-09-07T07:19:40.000+0000	GBIF
Ixodes ricinus	-10.10342	54.12408	2013-09-07T07:15:59.000+0000	GBIF
Ixodes ricinus	0.7553	52.97007	2013-09-07T07:15:59.000+0000	GBIF
Ixodes ricinus	-6.62968	54.16161	2013-09-07T07:15:59.000+0000	GBIF
Ixodes ricinus	-2.34732	50.74901	2013-09-07T07:15:59.000+0000	GBIF
Ixodes ricinus	-4.64688	57.05872	2013-09-07T07:15:59.000+0000	GBIF
Ixodes ricinus	NA	NA	2016-05-02T17:12:51.559+0000	GBIF
Ixodes ricinus	-5.30122	58.10397	2013-09-07T07:15:59.000+0000	GBIF
Ixodes ricinus	-5.17943	58.07111	2013-09-07T07:15:59.000+0000	GBIF
Ixodes ricinus	-5.26898	58.12278	2013-09-07T07:15:59.000+0000	GBIF
Ixodes ricinus	NA	NA	2016-05-02T17:12:51.527+0000	GBIF
Ixodes ricinus	NA	NA	2016-05-02T17:12:51.642+0000	GBIF
Ixodes ricinus	-3.70004	57.63224	2013-09-07T07:15:59.000+0000	GBIF
Ixodes ricinus	-4.25012	57.5877	2013-09-07T07:15:59.000+0000	GBIF
Ixodes ricinus	NA	NA	2016-05-02T17:12:51.615+0000	GBIF
Ixodes ricinus	NA	NA	2016-05-02T17:12:51.515+0000	GBIF
Ixodes ricinus	NA	NA	2016-05-02T17:12:51.587+0000	GBIF
Ixodes ricinus	-6.60179	54.08042	2013-09-07T07:15:59.000+0000	GBIF
Ixodes ricinus	NA	NA	2016-05-02T17:12:51.519+0000	GBIF
Ixodes ricinus	NA	NA	2016-05-02T17:12:51.645+0000	GBIF
Ixodes ricinus	NA	NA	2016-05-02T17:12:51.604+0000	GBIF
Ixodes ricinus	-2.27681	50.81216	2013-09-07T07:15:59.000+0000	GBIF
Ixodes ricinus	NA	NA	2016-05-02T17:12:51.563+0000	GBIF
Ixodes ricinus	NA	NA	2016-05-02T17:12:51.511+0000	GBIF
Ixodes ricinus	NA	NA	2016-05-02T17:12:51.567+0000	GBIF
Ixodes ricinus	NA	NA	2016-05-02T17:12:51.591+0000	GBIF
Ixodes ricinus	NA	NA	2016-05-02T17:12:52.485+0000	GBIF
Ixodes ricinus	NA	NA	2016-05-02T17:12:51.614+0000	GBIF
Ixodes ricinus	NA	NA	2016-05-02T17:12:51.535+0000	GBIF
Ixodes ricinus	NA	NA	2016-05-02T17:12:51.636+0000	GBIF
Ixodes ricinus	NA	NA	2016-05-02T17:12:51.594+0000	GBIF
Ixodes ricinus	NA	NA	2016-05-02T17:12:51.655+0000	GBIF
Ixodes ricinus	NA	NA	2016-05-02T17:12:52.467+0000	GBIF
Ixodes ricinus	NA	NA	2016-05-02T17:12:51.543+0000	GBIF
Ixodes ricinus	NA	NA	2016-05-02T17:12:51.667+0000	GBIF
Ixodes ricinus	NA	NA	2016-05-02T17:12:52.416+0000	GBIF
Ixodes ricinus	NA	NA	2016-05-02T17:12:51.625+0000	GBIF
Ixodes ricinus	NA	NA	2016-05-02T17:12:51.574+0000	GBIF
Ixodes ricinus	NA	NA	2016-05-02T17:12:52.481+0000	GBIF
Ixodes ricinus	NA	NA	2016-05-02T17:12:52.476+0000	GBIF
Ixodes ricinus	NA	NA	2016-05-02T17:12:51.539+0000	GBIF
Ixodes ricinus	NA	NA	2016-05-02T17:12:52.410+0000	GBIF
Ixodes ricinus	NA	NA	2016-05-02T17:12:51.533+0000	GBIF
Ixodes ricinus	NA	NA	2016-05-02T17:12:51.610+0000	GBIF
Ixodes ricinus	NA	NA	2016-05-02T17:12:51.523+0000	GBIF
Ixodes ricinus	NA	NA	2016-05-02T17:12:51.531+0000	GBIF
Ixodes ricinus	NA	NA	2016-05-02T17:12:51.659+0000	GBIF
Ixodes ricinus	NA	NA	2016-05-02T17:12:51.547+0000	GBIF
Ixodes ricinus	NA	NA	2016-05-02T17:12:52.450+0000	GBIF
Ixodes ricinus	NA	NA	2016-05-02T17:12:51.649+0000	GBIF
Ixodes ricinus	NA	NA	2016-05-02T17:12:51.652+0000	GBIF
Ixodes ricinus	NA	NA	2016-05-02T17:12:51.662+0000	GBIF
Ixodes ricinus	NA	NA	2016-05-02T17:12:51.526+0000	GBIF
Ixodes ricinus	NA	NA	2016-05-02T17:12:52.398+0000	GBIF
Ixodes ricinus	NA	NA	2016-05-02T17:12:51.643+0000	GBIF
Ixodes ricinus	NA	NA	2016-05-02T17:12:52.463+0000	GBIF
Ixodes ricinus	NA	NA	2016-05-02T17:12:51.640+0000	GBIF
Ixodes ricinus	NA	NA	2016-05-02T17:12:51.628+0000	GBIF
Ixodes ricinus	NA	NA	2016-05-02T17:12:51.571+0000	GBIF
Ixodes ricinus	NA	NA	2016-05-02T17:12:51.602+0000	GBIF
Ixodes ricinus	NA	NA	2016-05-02T17:12:52.472+0000	GBIF
Ixodes ricinus	NA	NA	2016-05-02T17:12:51.530+0000	GBIF
Ixodes ricinus	NA	NA	2016-05-02T17:12:51.618+0000	GBIF
Ixodes ricinus	NA	NA	2016-05-02T17:12:51.621+0000	GBIF
Ixodes ricinus	NA	NA	2016-05-02T17:12:51.598+0000	GBIF
Ixodes ricinus	NA	NA	2016-05-02T17:12:51.660+0000	GBIF
Ixodes ricinus	NA	NA	2016-05-02T17:12:51.663+0000	GBIF
Ixodes ricinus	NA	NA	2016-05-02T17:12:51.607+0000	GBIF
Ixodes ricinus	NA	NA	2016-05-02T17:12:51.579+0000	GBIF
Ixodes ricinus	NA	NA	2016-05-02T17:12:51.638+0000	GBIF
Ixodes ricinus	NA	NA	2016-05-02T17:12:51.541+0000	GBIF
Ixodes ricinus	NA	NA	2016-05-02T17:12:52.421+0000	GBIF
Ixodes ricinus	NA	NA	2016-05-02T17:12:52.432+0000	GBIF
Ixodes ricinus	NA	NA	2016-05-02T17:12:52.493+0000	GBIF
Ixodes ricinus	NA	NA	2016-05-02T17:12:51.537+0000	GBIF
Ixodes ricinus	NA	NA	2016-05-02T17:12:52.427+0000	GBIF
Ixodes ricinus	NA	NA	2016-05-02T17:12:52.573+0000	GBIF
Ixodes ricinus	NA	NA	2016-05-02T17:12:51.631+0000	GBIF
Ixodes ricinus	NA	NA	2016-05-02T17:12:51.590+0000	GBIF
Ixodes ricinus	-4.77896	52.75818	2013-09-07T07:15:59.000+0000	GBIF
Ixodes ricinus	NA	NA	2016-05-02T17:12:51.635+0000	GBIF
Ixodes ricinus	NA	NA	2016-05-02T17:12:51.583+0000	GBIF
Ixodes ricinus	NA	NA	2016-05-02T17:12:51.500+0000	GBIF
Ixodes ricinus	NA	NA	2016-05-02T17:12:52.489+0000	GBIF
Ixodes ricinus	NA	NA	2016-05-02T17:12:51.666+0000	GBIF
Ixodes ricinus	NA	NA	2016-05-02T17:12:52.497+0000	GBIF
Ixodes ricinus	NA	NA	2016-05-02T17:12:51.555+0000	GBIF
Ixodes ricinus	NA	NA	2016-05-02T17:12:51.495+0000	GBIF
Ixodes ricinus	NA	NA	2016-05-02T17:12:52.570+0000	GBIF
Ixodes ricinus	-1.95684	50.66993	2013-09-07T07:15:59.000+0000	GBIF
Ixodes ricinus	NA	NA	2016-05-02T17:12:51.606+0000	GBIF
Ixodes ricinus	NA	NA	2016-05-02T17:12:51.551+0000	GBIF
Ixodes ricinus	NA	NA	2016-05-02T17:12:52.454+0000	GBIF
Ixodes ricinus	NA	NA	2016-05-02T17:12:51.586+0000	GBIF
Ixodes ricinus	NA	NA	2016-05-02T17:12:52.459+0000	GBIF
Ixodes ricinus	NA	NA	2016-05-02T17:12:52.436+0000	GBIF
Ixodes ricinus	NA	NA	2016-05-02T17:12:52.521+0000	GBIF
Ixodes ricinus	NA	NA	2016-05-02T17:12:51.633+0000	GBIF
Ixodes ricinus	NA	NA	2016-05-02T17:12:51.490+0000	GBIF
Ixodes ricinus	NA	NA	2016-05-02T17:12:51.485+0000	GBIF
Ixodes ricinus	NA	NA	2016-05-02T17:12:52.441+0000	GBIF
Ixodes ricinus	NA	NA	2016-05-02T17:12:52.551+0000	GBIF
Ixodes ricinus	NA	NA	2016-05-02T17:12:52.617+0000	GBIF
Ixodes ricinus	NA	NA	2016-02-24T19:11:23.253+0000	GBIF
Ixodes ricinus	NA	NA	2016-05-02T17:12:51.624+0000	GBIF
Ixodes ricinus	NA	NA	2016-05-02T17:12:52.554+0000	GBIF
Ixodes ricinus	NA	NA	2016-05-02T17:12:51.512+0000	GBIF
Ixodes ricinus	NA	NA	2016-05-02T17:12:52.480+0000	GBIF
Ixodes ricinus	NA	NA	2016-05-02T17:12:52.621+0000	GBIF
Ixodes ricinus	NA	NA	2016-05-02T17:12:51.504+0000	GBIF
Ixodes ricinus	NA	NA	2016-05-02T17:12:52.484+0000	GBIF
Ixodes ricinus	NA	NA	2016-05-02T17:12:51.566+0000	GBIF
Ixodes ricinus	NA	NA	2016-05-02T17:12:51.508+0000	GBIF
Ixodes ricinus	NA	NA	2016-05-02T17:12:51.617+0000	GBIF
Ixodes ricinus	NA	NA	2016-05-02T17:12:51.622+0000	GBIF
Ixodes ricinus	NA	NA	2016-05-02T17:12:51.503+0000	GBIF
Ixodes ricinus	NA	NA	2016-05-02T17:12:51.629+0000	GBIF
Ixodes ricinus	NA	NA	2016-05-02T17:12:52.501+0000	GBIF
Ixodes ricinus	NA	NA	2016-05-02T17:12:51.499+0000	GBIF
Ixodes ricinus	NA	NA	2016-05-02T17:12:51.597+0000	GBIF
Ixodes ricinus	NA	NA	2016-05-02T17:12:51.516+0000	GBIF
Ixodes ricinus	NA	NA	2016-05-02T17:12:51.556+0000	GBIF
Ixodes ricinus	NA	NA	2016-05-02T17:12:51.653+0000	GBIF
Ixodes ricinus	NA	NA	2016-05-02T17:12:52.458+0000	GBIF
Ixodes ricinus	NA	NA	2016-05-02T17:12:52.445+0000	GBIF
Ixodes ricinus	NA	NA	2016-05-02T17:12:52.522+0000	GBIF
Ixodes ricinus	NA	NA	2016-05-02T17:12:51.494+0000	GBIF
Ixodes ricinus	NA	NA	2016-05-02T17:12:52.518+0000	GBIF
Ixodes ricinus	NA	NA	2016-05-02T17:12:51.593+0000	GBIF
Ixodes ricinus	NA	NA	2016-05-02T17:12:51.646+0000	GBIF
Ixodes ricinus	NA	NA	2016-05-02T17:12:51.552+0000	GBIF
Ixodes ricinus	NA	NA	2016-05-02T17:12:52.514+0000	GBIF
Ixodes ricinus	NA	NA	2016-05-02T17:12:52.525+0000	GBIF
Ixodes ricinus	NA	NA	2016-05-02T17:12:52.507+0000	GBIF
Ixodes ricinus	NA	NA	2016-05-02T17:12:51.634+0000	GBIF
Ixodes ricinus	NA	NA	2016-05-02T17:12:51.650+0000	GBIF
Ixodes ricinus	NA	NA	2016-05-02T17:12:52.510+0000	GBIF
Ixodes ricinus	NA	NA	2016-05-02T17:12:51.507+0000	GBIF
Ixodes ricinus	NA	NA	2016-05-02T17:12:52.503+0000	GBIF
Ixodes ricinus	NA	NA	2016-05-02T17:12:51.600+0000	GBIF
Ixodes ricinus	NA	NA	2016-05-02T17:12:51.548+0000	GBIF
Ixodes ricinus	NA	NA	2016-05-02T17:12:51.575+0000	GBIF
Ixodes ricinus	NA	NA	2016-05-02T17:12:51.545+0000	GBIF
Ixodes ricinus	NA	NA	2016-05-02T17:12:51.657+0000	GBIF
Ixodes ricinus	NA	NA	2016-05-02T17:12:52.506+0000	GBIF
Ixodes ricinus	NA	NA	2016-05-02T17:12:52.499+0000	GBIF
Ixodes ricinus	NA	NA	2016-05-02T17:12:52.535+0000	GBIF
Ixodes ricinus	NA	NA	2016-05-02T17:12:52.543+0000	GBIF
Ixodes ricinus	NA	NA	2016-05-02T17:12:52.558+0000	GBIF
Ixodes ricinus	NA	NA	2016-05-02T17:12:52.435+0000	GBIF
Ixodes ricinus	NA	NA	2016-05-02T17:12:52.488+0000	GBIF
Ixodes ricinus	NA	NA	2016-05-02T17:12:52.528+0000	GBIF
Ixodes ricinus	NA	NA	2016-05-02T17:12:52.613+0000	GBIF
Ixodes ricinus	NA	NA	2016-05-02T17:12:52.609+0000	GBIF
Ixodes ricinus	NA	NA	2016-05-02T17:12:52.602+0000	GBIF
Ixodes ricinus	NA	NA	2016-05-02T17:12:52.606+0000	GBIF
Ixodes ricinus	NA	NA	2016-05-02T17:12:52.539+0000	GBIF
Ixodes ricinus	NA	NA	2016-05-02T17:12:52.598+0000	GBIF
Ixodes ricinus	NA	NA	2016-05-02T17:12:52.588+0000	GBIF
Ixodes ricinus	NA	NA	2016-05-02T17:12:52.468+0000	GBIF
Ixodes ricinus	0.19207	53.61122	2013-09-07T07:15:59.000+0000	GBIF
Ixodes ricinus	NA	NA	2016-05-02T17:12:52.584+0000	GBIF
Ixodes ricinus	NA	NA	2016-05-02T17:12:52.592+0000	GBIF
Ixodes ricinus	NA	NA	2016-05-02T17:12:52.562+0000	GBIF
Ixodes ricinus	NA	NA	2016-05-02T17:12:52.491+0000	GBIF
Ixodes ricinus	NA	NA	2016-05-02T17:12:52.577+0000	GBIF
Ixodes ricinus	NA	NA	2016-05-02T17:12:52.495+0000	GBIF
Ixodes ricinus	NA	NA	2016-05-02T17:12:52.524+0000	GBIF
Ixodes ricinus	-2.27617	50.70424	2013-09-07T07:15:59.000+0000	GBIF
Ixodes ricinus	NA	NA	2016-05-02T17:12:52.581+0000	GBIF
Ixodes ricinus	NA	NA	2016-05-02T17:12:52.595+0000	GBIF
Ixodes ricinus	NA	NA	2016-05-02T17:12:52.532+0000	GBIF
Ixodes ricinus	NA	NA	2016-05-02T17:12:52.566+0000	GBIF
Ixodes ricinus	NA	NA	2016-05-02T17:12:52.547+0000	GBIF
Ixodes ricinus	-4.9915	58.35879	2013-09-07T07:15:59.000+0000	GBIF
Ixodes ricinus	-2.96933	51.34807	2013-09-07T07:15:59.000+0000	GBIF
Ixodes ricinus	-1.58068	50.87469	2013-09-07T07:15:59.000+0000	GBIF
Ixodes ricinus	-3.86477	53.21667	2013-09-07T07:19:11.000+0000	GBIF
Ixodes ricinus	-2.83489	56.419	2013-09-07T07:15:59.000+0000	GBIF
Ixodes ricinus	-3.87402	53.25698	2013-09-07T07:15:59.000+0000	GBIF
Ixodes ricinus	-1.95544	50.65104	2013-09-07T07:15:59.000+0000	GBIF
Ixodes ricinus	-4.05587	52.82688	2013-09-07T07:15:59.000+0000	GBIF
Ixodes ricinus	-3.98703	52.94494	2013-09-07T07:15:59.000+0000	GBIF
Ixodes ricinus	-4.05824	52.82998	2013-09-07T07:19:11.000+0000	GBIF
Ixodes ricinus	-0.00262	52.52214	2013-09-07T07:15:59.000+0000	GBIF
Ixodes ricinus	-1.61979	59.53833	2013-09-07T07:15:59.000+0000	GBIF
Ixodes ricinus	10.4072	59.1059	2016-05-18T12:36:26.600+0000	GBIF
Ixodes ricinus	-7.63912	54.28567	2013-09-07T07:15:59.000+0000	GBIF
Ixodes ricinus	-5.29679	56.10375	2013-09-07T07:15:59.000+0000	GBIF
Ixodes ricinus	6.0196	60.1	2016-05-18T12:36:26.977+0000	GBIF
Ixodes ricinus	-4.09864	52.79016	2013-09-07T07:19:11.000+0000	GBIF
Ixodes ricinus	-0.05576	51.30896	2013-09-07T07:15:59.000+0000	GBIF
Ixodes ricinus	-4.15562	52.89255	2013-09-07T07:19:11.000+0000	GBIF
Ixodes ricinus	-3.2536	52.54585	2013-09-07T07:15:59.000+0000	GBIF
Ixodes ricinus	-4.72461	57.10649	2013-09-07T07:15:59.000+0000	GBIF
Ixodes ricinus	5.3203	60.3881	2016-05-18T12:36:26.558+0000	GBIF
Ixodes ricinus	-6.8169	57.94315	2013-09-07T07:15:59.000+0000	GBIF
Ixodes ricinus	-10.01694	54.2334	2013-09-07T07:15:59.000+0000	GBIF
Ixodes ricinus	-2.10618	50.68653	2013-09-07T07:15:59.000+0000	GBIF
Ixodes ricinus	-0.62356	51.99147	2013-09-07T07:15:59.000+0000	GBIF
Ixodes ricinus	-2.21226	50.6639	2013-09-07T07:15:59.000+0000	GBIF
Ixodes ricinus	-6.83869	54.3525	2013-09-07T07:15:59.000+0000	GBIF
Ixodes ricinus	-10.0787	54.24133	2013-09-07T07:15:59.000+0000	GBIF
Ixodes ricinus	-4.08253	52.76347	2013-09-07T07:15:59.000+0000	GBIF
Ixodes ricinus	-7.74557	54.45665	2013-09-07T07:15:59.000+0000	GBIF
Ixodes ricinus	0.8511	52.95432	2013-09-07T07:15:59.000+0000	GBIF
Ixodes ricinus	-1.57551	51.44123	2013-09-07T07:15:59.000+0000	GBIF
Ixodes ricinus	-2.12103	50.95632	2013-09-07T07:15:59.000+0000	GBIF
Ixodes ricinus	-2.21348	50.9337	2013-09-07T07:15:59.000+0000	GBIF
Ixodes ricinus	NA	NA	2016-02-24T19:11:34.514+0000	GBIF
Ixodes ricinus	-1.56696	50.82068	2013-09-07T07:15:59.000+0000	GBIF
Ixodes ricinus	-2.79656	51.32239	2013-09-07T07:15:59.000+0000	GBIF
Ixodes ricinus	0.12498	52.26363	2013-09-07T07:15:59.000+0000	GBIF
Ixodes ricinus	0.25656	52.1128	2013-09-07T07:15:59.000+0000	GBIF
Ixodes ricinus	0.51862	51.44642	2013-09-07T07:15:59.000+0000	GBIF
Ixodes ricinus	-4.08253	52.76347	2013-09-07T07:19:11.000+0000	GBIF
Ixodes ricinus	-6.8465	54.34809	2013-09-07T07:15:59.000+0000	GBIF
Ixodes ricinus	-3.98703	52.94494	2013-09-07T07:19:11.000+0000	GBIF
Ixodes ricinus	0.25652	52.40058	2013-09-07T07:15:59.000+0000	GBIF
Ixodes ricinus	-5.33357	51.86236	2013-09-07T07:15:59.000+0000	GBIF
Ixodes ricinus	0.20967	52.05073	2013-09-07T07:15:59.000+0000	GBIF
Ixodes ricinus	-5.13829	58.08562	2013-09-07T07:15:59.000+0000	GBIF
Ixodes ricinus	-4.33842	56.21551	2013-09-07T07:15:59.000+0000	GBIF
Ixodes ricinus	-2.10698	51.03727	2013-09-07T07:15:59.000+0000	GBIF
Ixodes ricinus	-4.76711	50.67171	2013-09-07T07:15:59.000+0000	GBIF
Ixodes ricinus	1.63618	52.72598	2013-09-07T07:15:59.000+0000	GBIF
Ixodes ricinus	NA	NA	2016-02-24T19:11:25.332+0000	GBIF
Ixodes ricinus	NA	NA	2016-02-24T19:11:27.679+0000	GBIF
Ixodes ricinus	NA	NA	2016-02-24T19:11:31.771+0000	GBIF
Ixodes ricinus	7.8662	60.5128	2016-05-18T12:36:27.183+0000	GBIF
Ixodes ricinus	NA	NA	2016-02-24T19:11:24.382+0000	GBIF
Ixodes ricinus	7.8662	60.5128	2016-05-18T12:36:27.182+0000	GBIF
Ixodes ricinus	NA	NA	2016-02-24T19:11:30.023+0000	GBIF
Ixodes ricinus	NA	NA	2016-02-24T19:11:31.776+0000	GBIF
Ixodes ricinus	NA	NA	2016-02-24T19:11:21.884+0000	GBIF
Ixodes ricinus	0.91561	50.89748	2013-09-07T07:15:59.000+0000	GBIF
Ixodes ricinus	1.55498	52.63849	2013-09-07T07:15:59.000+0000	GBIF
Ixodes ricinus	-3.27187	53.17502	2013-09-07T07:20:18.000+0000	GBIF
Ixodes ricinus	-0.55775	50.85754	2013-09-07T07:15:59.000+0000	GBIF
Ixodes ricinus	-6.23853	56.83503	2013-09-07T07:15:59.000+0000	GBIF
Ixodes ricinus	0.65895	52.49113	2013-09-07T07:15:59.000+0000	GBIF
Ixodes ricinus	0.90395	52.85411	2013-09-07T07:15:59.000+0000	GBIF
Ixodes ricinus	0.82136	52.95503	2013-09-07T07:15:59.000+0000	GBIF
Ixodes ricinus	-2.21267	50.75383	2013-09-07T07:15:59.000+0000	GBIF
Ixodes ricinus	-2.90074	54.37849	2013-09-07T07:15:59.000+0000	GBIF
Ixodes ricinus	0.83505	52.93672	2013-09-07T07:15:59.000+0000	GBIF
Ixodes ricinus	-9.74023	51.9998	2013-09-07T07:15:59.000+0000	GBIF
Ixodes ricinus	-6.14938	56.91897	2013-09-07T07:15:59.000+0000	GBIF
Ixodes ricinus	-1.92925	50.66407	2013-09-07T07:15:59.000+0000	GBIF
Ixodes ricinus	12.48333	56.28333	2016-05-02T17:11:31.582+0000	GBIF
Ixodes ricinus	-2.49338	50.48317	2013-09-07T07:15:59.000+0000	GBIF
Ixodes ricinus	-5.69811	56.1778	2013-09-07T07:15:59.000+0000	GBIF
Ixodes ricinus	13.93333	55.78333	2016-05-02T17:11:31.575+0000	GBIF
Ixodes ricinus	-5.63468	56.27411	2013-09-07T07:15:59.000+0000	GBIF
Ixodes ricinus	13.93333	55.78333	2016-05-02T17:11:31.578+0000	GBIF
Ixodes ricinus	-5.14968	55.58162	2013-09-07T07:15:59.000+0000	GBIF
Ixodes ricinus	NA	NA	2016-05-02T17:11:31.556+0000	GBIF
Ixodes ricinus	NA	NA	2016-05-02T17:11:31.571+0000	GBIF
Ixodes ricinus	NA	NA	2016-05-02T17:11:31.567+0000	GBIF
Ixodes ricinus	NA	NA	2016-05-02T17:11:31.560+0000	GBIF
Ixodes ricinus	NA	NA	2016-05-02T17:11:31.563+0000	GBIF
Ixodes ricinus	NA	NA	2016-05-02T17:11:31.549+0000	GBIF
Ixodes ricinus	NA	NA	2016-05-02T17:11:31.727+0000	GBIF
Ixodes ricinus	NA	NA	2016-05-02T17:11:31.538+0000	GBIF
Ixodes ricinus	NA	NA	2016-05-02T17:11:31.691+0000	GBIF
Ixodes ricinus	NA	NA	2016-05-02T17:11:31.545+0000	GBIF
Ixodes ricinus	NA	NA	2016-05-02T17:11:31.702+0000	GBIF
Ixodes ricinus	NA	NA	2016-05-02T17:11:31.553+0000	GBIF
Ixodes ricinus	NA	NA	2016-05-02T17:11:31.695+0000	GBIF
Ixodes ricinus	-8.21645	53.09093	2013-09-07T07:15:59.000+0000	GBIF
Ixodes ricinus	NA	NA	2016-05-02T17:11:31.698+0000	GBIF
Ixodes ricinus	NA	NA	2016-05-02T17:11:31.713+0000	GBIF
Ixodes ricinus	NA	NA	2016-05-02T17:11:31.736+0000	GBIF
Ixodes ricinus	NA	NA	2016-05-02T17:11:31.709+0000	GBIF
Ixodes ricinus	NA	NA	2016-05-02T17:11:31.706+0000	GBIF
Ixodes ricinus	NA	NA	2016-05-02T17:11:31.541+0000	GBIF
Ixodes ricinus	NA	NA	2016-05-02T17:11:31.719+0000	GBIF
Ixodes ricinus	-1.85876	52.89854	2013-09-07T07:15:59.000+0000	GBIF
Ixodes ricinus	-4.74394	52.79047	2013-09-07T07:20:19.000+0000	GBIF
Ixodes ricinus	0	0	2015-09-11T14:36:11.814+0000	GBIF
Ixodes ricinus	-9.41756	51.46477	2013-09-07T07:15:59.000+0000	GBIF
Ixodes ricinus	-10.00391	53.96401	2013-09-07T07:15:59.000+0000	GBIF
Ixodes ricinus	-5.92936	55.99528	2013-09-07T07:15:59.000+0000	GBIF
Ixodes ricinus	-9.26334	53.15632	2013-09-07T07:15:59.000+0000	GBIF
Ixodes ricinus	-6.30024	57.22868	2013-09-07T07:15:59.000+0000	GBIF
Ixodes ricinus	-9.85639	51.63844	2013-09-07T07:15:59.000+0000	GBIF
Ixodes ricinus	-2.61628	51.79109	2013-09-07T07:15:59.000+0000	GBIF
Ixodes ricinus	-2.65311	51.83135	2013-09-07T07:15:59.000+0000	GBIF
Ixodes ricinus	-4.74394	52.79047	2013-09-07T07:20:20.000+0000	GBIF
Ixodes ricinus	NA	NA	2016-05-02T17:11:03.039+0000	GBIF
Ixodes ricinus	NA	NA	2016-05-02T17:11:03.043+0000	GBIF
Ixodes ricinus	NA	NA	2016-05-02T17:11:03.049+0000	GBIF
Ixodes ricinus	NA	NA	2016-05-02T17:11:03.046+0000	GBIF
Ixodes ricinus	NA	NA	2016-05-02T17:11:03.082+0000	GBIF
Ixodes ricinus	12.73333	55.7	2016-05-02T17:11:03.062+0000	GBIF
Ixodes ricinus	13.93333	55.78333	2016-05-02T17:11:03.055+0000	GBIF
Ixodes ricinus	18.4	59.06667	2016-05-02T17:11:03.059+0000	GBIF
Ixodes ricinus	13.93333	55.78333	2016-05-02T17:11:03.078+0000	GBIF
Ixodes ricinus	-4.61112	53.41846	2013-09-07T07:15:59.000+0000	GBIF
Ixodes ricinus	0.27141	52.2609	2013-09-07T07:15:59.000+0000	GBIF
Ixodes ricinus	NA	NA	2016-05-02T17:11:03.085+0000	GBIF
Ixodes ricinus	-9.50269	51.42775	2013-09-07T07:15:59.000+0000	GBIF
Ixodes ricinus	-5.23218	50.22788	2013-09-07T07:15:59.000+0000	GBIF
Ixodes ricinus	5.3203	60.3881	2016-05-18T12:36:26.539+0000	GBIF
Ixodes ricinus	-4.2729	53.00276	2013-09-07T07:15:59.000+0000	GBIF
Ixodes ricinus	-3.99062	52.53574	2013-09-07T07:15:59.000+0000	GBIF
Ixodes ricinus	-3.80881	52.59711	2013-09-07T07:15:59.000+0000	GBIF
Ixodes ricinus	-3.77748	52.55263	2013-09-07T07:15:59.000+0000	GBIF
Ixodes ricinus	-3.7062	52.61662	2013-09-07T07:15:59.000+0000	GBIF
Ixodes ricinus	-3.63204	52.60867	2013-09-07T07:15:59.000+0000	GBIF
Ixodes ricinus	-3.85537	52.65034	2013-09-07T07:15:59.000+0000	GBIF
Ixodes ricinus	-9.1575	53.11246	2013-09-07T07:15:59.000+0000	GBIF
Ixodes ricinus	14.28629	48.30607	2013-09-07T07:23:08.000+0000	GBIF
Ixodes ricinus	15.03333	59.65	2016-05-02T17:10:58.735+0000	GBIF
Ixodes ricinus	16.56667	56.71667	2016-05-02T17:10:58.739+0000	GBIF
Ixodes ricinus	NA	NA	2016-05-02T17:10:58.743+0000	GBIF
Ixodes ricinus	16.56667	56.71667	2016-05-02T17:10:58.742+0000	GBIF
Ixodes ricinus	16.66667	56.73333	2016-05-02T17:10:58.745+0000	GBIF
Ixodes ricinus	16.56667	56.71667	2016-05-02T17:10:58.746+0000	GBIF
Ixodes ricinus	16.66667	56.73333	2016-05-02T17:10:58.743+0000	GBIF
Ixodes ricinus	15.03333	59.65	2016-05-02T17:10:58.732+0000	GBIF
Ixodes ricinus	15.03333	59.65	2016-05-02T17:10:58.734+0000	GBIF
Ixodes ricinus	NA	NA	2016-05-02T17:10:58.764+0000	GBIF
Ixodes ricinus	NA	NA	2016-05-02T17:10:58.768+0000	GBIF
Ixodes ricinus	NA	NA	2016-05-02T17:10:58.765+0000	GBIF
Ixodes ricinus	13.5963	55.9066	2016-05-02T17:10:58.762+0000	GBIF
Ixodes ricinus	NA	NA	2016-05-02T17:10:58.754+0000	GBIF
Ixodes ricinus	18.06667	59.3	2016-05-02T17:10:58.753+0000	GBIF
Ixodes ricinus	NA	NA	2016-05-02T17:10:58.758+0000	GBIF
Ixodes ricinus	-8.97566	52.99726	2013-09-07T07:15:59.000+0000	GBIF
Ixodes ricinus	18.06667	59.3	2016-05-02T17:10:58.757+0000	GBIF
Ixodes ricinus	NA	NA	2016-05-02T17:10:58.750+0000	GBIF
Ixodes ricinus	NA	NA	2016-05-02T17:10:58.772+0000	GBIF
Ixodes ricinus	NA	NA	2016-05-02T17:10:58.761+0000	GBIF
Ixodes ricinus	NA	NA	2016-05-02T17:10:58.769+0000	GBIF
Ixodes ricinus	NA	NA	2016-05-02T17:10:58.753+0000	GBIF
Ixodes ricinus	14.0861	55.8256	2016-05-02T17:10:58.772+0000	GBIF
Ixodes ricinus	NA	NA	2016-05-02T17:10:58.760+0000	GBIF
Ixodes ricinus	13.9404	56.2798	2016-05-02T17:10:58.764+0000	GBIF
Ixodes ricinus	-1.2987	50.72044	2013-09-07T07:15:59.000+0000	GBIF
Ixodes ricinus	NA	NA	2016-05-02T17:10:58.757+0000	GBIF
Ixodes ricinus	NA	NA	2016-05-02T17:10:58.746+0000	GBIF
Ixodes ricinus	NA	NA	2016-05-02T17:10:58.747+0000	GBIF
Ixodes ricinus	13.66667	55.58333	2016-05-02T17:10:58.749+0000	GBIF
Ixodes ricinus	-1.96458	50.72255	2013-09-07T07:15:59.000+0000	GBIF
Ixodes ricinus	12.9658	56.7428	2016-05-02T17:10:54.727+0000	GBIF
Ixodes ricinus	12.48333	56.28333	2016-05-02T17:10:55.726+0000	GBIF
Ixodes ricinus	12.9658	56.7428	2016-05-02T17:10:54.738+0000	GBIF
Ixodes ricinus	12.9658	56.7428	2016-05-02T17:10:52.968+0000	GBIF
Ixodes ricinus	12.9658	56.7428	2016-05-02T17:10:52.922+0000	GBIF
Ixodes ricinus	16.61667	56.85	2016-05-02T17:10:54.832+0000	GBIF
Ixodes ricinus	NA	NA	2016-05-02T17:10:52.951+0000	GBIF
Ixodes ricinus	NA	NA	2016-05-02T17:10:53.027+0000	GBIF
Ixodes ricinus	NA	NA	2016-05-02T17:10:53.024+0000	GBIF
Ixodes ricinus	12.95	56.73333	2016-05-02T17:10:52.914+0000	GBIF
Ixodes ricinus	NA	NA	2016-05-02T17:10:52.905+0000	GBIF
Ixodes ricinus	NA	NA	2016-05-02T17:10:52.934+0000	GBIF
Ixodes ricinus	16.66667	56.73333	2016-05-02T17:10:52.932+0000	GBIF
Ixodes ricinus	NA	NA	2016-05-02T17:10:52.972+0000	GBIF
Ixodes ricinus	NA	NA	2016-05-02T17:10:52.979+0000	GBIF
Ixodes ricinus	NA	NA	2016-05-02T17:10:52.986+0000	GBIF
Ixodes ricinus	NA	NA	2016-05-02T17:10:52.920+0000	GBIF
Ixodes ricinus	NA	NA	2016-05-02T17:10:52.925+0000	GBIF
Ixodes ricinus	NA	NA	2016-05-02T17:10:52.944+0000	GBIF
Ixodes ricinus	NA	NA	2016-05-02T17:10:52.864+0000	GBIF
Ixodes ricinus	NA	NA	2016-05-02T17:10:53.036+0000	GBIF
Ixodes ricinus	NA	NA	2016-05-02T17:10:52.927+0000	GBIF
Ixodes ricinus	NA	NA	2016-05-02T17:10:53.020+0000	GBIF
Ixodes ricinus	NA	NA	2016-05-02T17:10:52.868+0000	GBIF
Ixodes ricinus	NA	NA	2016-05-02T17:10:52.906+0000	GBIF
Ixodes ricinus	NA	NA	2016-05-02T17:10:54.756+0000	GBIF
Ixodes ricinus	NA	NA	2016-05-02T17:10:54.783+0000	GBIF
Ixodes ricinus	NA	NA	2016-05-02T17:10:54.794+0000	GBIF
Ixodes ricinus	NA	NA	2016-05-02T17:10:52.965+0000	GBIF
Ixodes ricinus	NA	NA	2016-05-02T17:10:53.010+0000	GBIF
Ixodes ricinus	14.51667	56.28333	2016-05-02T17:10:53.030+0000	GBIF
Ixodes ricinus	NA	NA	2016-05-02T17:10:52.887+0000	GBIF
Ixodes ricinus	NA	NA	2016-05-02T17:10:54.812+0000	GBIF
Ixodes ricinus	NA	NA	2016-05-02T17:10:52.901+0000	GBIF
Ixodes ricinus	NA	NA	2016-05-02T17:10:52.924+0000	GBIF
Ixodes ricinus	NA	NA	2016-05-02T17:10:52.907+0000	GBIF
Ixodes ricinus	14.0861	55.8256	2016-05-02T17:10:52.914+0000	GBIF
Ixodes ricinus	NA	NA	2016-05-02T17:10:52.918+0000	GBIF
Ixodes ricinus	NA	NA	2016-05-02T17:10:52.954+0000	GBIF
Ixodes ricinus	NA	NA	2016-05-02T17:10:52.875+0000	GBIF
Ixodes ricinus	NA	NA	2016-05-02T17:10:52.917+0000	GBIF
Ixodes ricinus	NA	NA	2016-05-02T17:10:53.779+0000	GBIF
Ixodes ricinus	NA	NA	2016-05-02T17:10:54.820+0000	GBIF
Ixodes ricinus	NA	NA	2016-05-02T17:10:52.947+0000	GBIF
Ixodes ricinus	NA	NA	2016-05-02T17:10:53.003+0000	GBIF
Ixodes ricinus	NA	NA	2016-05-02T17:10:52.921+0000	GBIF
Ixodes ricinus	NA	NA	2016-05-02T17:10:52.938+0000	GBIF
Ixodes ricinus	NA	NA	2016-05-02T17:10:54.816+0000	GBIF
Ixodes ricinus	NA	NA	2016-05-02T17:10:52.964+0000	GBIF
Ixodes ricinus	NA	NA	2016-05-02T17:10:52.939+0000	GBIF
Ixodes ricinus	NA	NA	2016-05-02T17:10:52.992+0000	GBIF
Ixodes ricinus	NA	NA	2016-05-02T17:10:54.711+0000	GBIF
Ixodes ricinus	NA	NA	2016-05-02T17:10:52.908+0000	GBIF
Ixodes ricinus	NA	NA	2016-05-02T17:10:53.031+0000	GBIF
Ixodes ricinus	NA	NA	2016-05-02T17:10:52.884+0000	GBIF
Ixodes ricinus	NA	NA	2016-05-02T17:10:52.975+0000	GBIF
Ixodes ricinus	NA	NA	2016-05-02T17:10:52.957+0000	GBIF
Ixodes ricinus	NA	NA	2016-05-02T17:10:52.876+0000	GBIF
Ixodes ricinus	NA	NA	2016-05-02T17:10:54.776+0000	GBIF
Ixodes ricinus	NA	NA	2016-05-02T17:10:52.897+0000	GBIF
Ixodes ricinus	NA	NA	2016-05-02T17:10:52.878+0000	GBIF
Ixodes ricinus	NA	NA	2016-05-02T17:10:52.981+0000	GBIF
Ixodes ricinus	NA	NA	2016-05-02T17:10:53.008+0000	GBIF
Ixodes ricinus	NA	NA	2016-05-02T17:10:54.780+0000	GBIF
Ixodes ricinus	NA	NA	2016-05-02T17:10:53.017+0000	GBIF
Ixodes ricinus	NA	NA	2016-05-02T17:10:52.893+0000	GBIF
Ixodes ricinus	NA	NA	2016-05-02T17:10:53.033+0000	GBIF
Ixodes ricinus	NA	NA	2016-05-02T17:10:54.824+0000	GBIF
Ixodes ricinus	NA	NA	2016-05-02T17:10:52.912+0000	GBIF
Ixodes ricinus	NA	NA	2016-05-02T17:10:52.910+0000	GBIF
Ixodes ricinus	NA	NA	2016-05-02T17:10:52.936+0000	GBIF
Ixodes ricinus	NA	NA	2016-05-02T17:10:52.943+0000	GBIF
Ixodes ricinus	NA	NA	2016-05-02T17:10:52.989+0000	GBIF
Ixodes ricinus	NA	NA	2016-05-02T17:10:54.760+0000	GBIF
Ixodes ricinus	NA	NA	2016-05-02T17:10:52.974+0000	GBIF
Ixodes ricinus	NA	NA	2016-05-02T17:10:52.883+0000	GBIF
Ixodes ricinus	NA	NA	2016-05-02T17:10:52.898+0000	GBIF
Ixodes ricinus	12.9997	55.6086	2016-05-02T17:10:54.790+0000	GBIF
Ixodes ricinus	NA	NA	2016-05-02T17:10:53.004+0000	GBIF
Ixodes ricinus	NA	NA	2016-05-02T17:10:53.014+0000	GBIF
Ixodes ricinus	13.9404	56.2798	2016-05-02T17:10:54.828+0000	GBIF
Ixodes ricinus	NA	NA	2016-05-02T17:10:52.931+0000	GBIF
Ixodes ricinus	NA	NA	2016-05-02T17:10:52.941+0000	GBIF
Ixodes ricinus	NA	NA	2016-05-02T17:10:52.880+0000	GBIF
Ixodes ricinus	14.0861	55.8256	2016-05-02T17:10:52.958+0000	GBIF
Ixodes ricinus	NA	NA	2016-05-02T17:10:53.013+0000	GBIF
Ixodes ricinus	NA	NA	2016-05-02T17:10:52.891+0000	GBIF
Ixodes ricinus	NA	NA	2016-05-02T17:10:54.787+0000	GBIF
Ixodes ricinus	NA	NA	2016-05-02T17:10:52.991+0000	GBIF
Ixodes ricinus	13.9404	56.2798	2016-05-02T17:10:52.904+0000	GBIF
Ixodes ricinus	NA	NA	2016-05-02T17:10:52.894+0000	GBIF
Ixodes ricinus	NA	NA	2016-05-02T17:10:53.006+0000	GBIF
Ixodes ricinus	NA	NA	2016-05-02T17:10:54.717+0000	GBIF
Ixodes ricinus	NA	NA	2016-05-02T17:10:52.929+0000	GBIF
Ixodes ricinus	NA	NA	2016-05-02T17:10:52.999+0000	GBIF
Ixodes ricinus	NA	NA	2016-05-02T17:10:54.733+0000	GBIF
Ixodes ricinus	NA	NA	2016-05-02T17:10:52.902+0000	GBIF
Ixodes ricinus	NA	NA	2016-05-02T17:10:52.928+0000	GBIF
Ixodes ricinus	NA	NA	2016-05-02T17:10:53.001+0000	GBIF
Ixodes ricinus	NA	NA	2016-05-02T17:10:52.961+0000	GBIF
Ixodes ricinus	NA	NA	2016-05-02T17:10:52.871+0000	GBIF
Ixodes ricinus	NA	NA	2016-05-02T17:10:54.742+0000	GBIF
Ixodes ricinus	NA	NA	2016-05-02T17:10:54.801+0000	GBIF
Ixodes ricinus	NA	NA	2016-05-02T17:10:52.988+0000	GBIF
Ixodes ricinus	NA	NA	2016-05-02T17:10:53.011+0000	GBIF
Ixodes ricinus	NA	NA	2016-05-02T17:10:54.805+0000	GBIF
Ixodes ricinus	NA	NA	2016-05-02T17:10:54.808+0000	GBIF
Ixodes ricinus	NA	NA	2016-05-02T17:10:52.889+0000	GBIF
Ixodes ricinus	NA	NA	2016-05-02T17:10:53.016+0000	GBIF
Ixodes ricinus	NA	NA	2016-05-02T17:10:54.747+0000	GBIF
Ixodes ricinus	NA	NA	2016-05-02T17:10:52.948+0000	GBIF
Ixodes ricinus	NA	NA	2016-05-02T17:10:52.978+0000	GBIF
Ixodes ricinus	NA	NA	2016-05-02T17:10:52.995+0000	GBIF
Ixodes ricinus	NA	NA	2016-05-02T17:10:52.872+0000	GBIF
Ixodes ricinus	NA	NA	2016-05-02T17:10:54.765+0000	GBIF
Ixodes ricinus	NA	NA	2016-05-02T17:10:52.982+0000	GBIF
Ixodes ricinus	NA	NA	2016-05-02T17:10:53.023+0000	GBIF
Ixodes ricinus	13.66667	55.58333	2016-05-02T17:10:54.772+0000	GBIF
Ixodes ricinus	NA	NA	2016-05-02T17:10:54.797+0000	GBIF
Ixodes ricinus	NA	NA	2016-05-02T17:10:52.916+0000	GBIF
Ixodes ricinus	NA	NA	2016-05-02T17:10:52.971+0000	GBIF
Ixodes ricinus	NA	NA	2016-05-02T17:10:52.998+0000	GBIF
Ixodes ricinus	NA	NA	2016-05-02T17:10:52.969+0000	GBIF
Ixodes ricinus	NA	NA	2016-05-02T17:10:53.039+0000	GBIF
Ixodes ricinus	14.51667	56.28333	2016-05-02T17:10:54.722+0000	GBIF
Ixodes ricinus	NA	NA	2016-05-02T17:10:52.984+0000	GBIF
Ixodes ricinus	NA	NA	2016-05-02T17:10:52.900+0000	GBIF
Ixodes ricinus	NA	NA	2016-05-02T17:10:54.752+0000	GBIF
Ixodes ricinus	NA	NA	2016-05-02T17:10:54.769+0000	GBIF
Ixodes ricinus	NA	NA	2016-05-02T17:10:52.935+0000	GBIF
Ixodes ricinus	NA	NA	2016-05-02T17:10:52.996+0000	GBIF
Ixodes ricinus	NA	NA	2016-05-02T17:10:54.727+0000	GBIF
Ixodes ricinus	NA	NA	2016-05-02T17:10:47.057+0000	GBIF
Ixodes ricinus	12.9658	56.7428	2016-05-02T17:10:47.152+0000	GBIF
Ixodes ricinus	NA	NA	2016-05-02T17:10:47.155+0000	GBIF
Ixodes ricinus	-4.74394	52.79047	2013-09-07T07:20:21.000+0000	GBIF
Ixodes ricinus	12.48333	56.28333	2016-05-02T17:10:39.488+0000	GBIF
Ixodes ricinus	12.48333	56.28333	2016-05-02T17:10:40.475+0000	GBIF
Ixodes ricinus	12.48333	56.28333	2016-05-02T17:10:40.522+0000	GBIF
Ixodes ricinus	-5.54866	57.08585	2013-09-07T07:15:59.000+0000	GBIF
Ixodes ricinus	-0.341	51.75402	2013-09-07T07:15:59.000+0000	GBIF
Ixodes ricinus	NA	NA	2016-05-02T17:10:40.527+0000	GBIF
Ixodes ricinus	12.9658	56.7428	2016-05-02T17:10:34.658+0000	GBIF
Ixodes ricinus	NA	NA	2016-02-24T19:11:23.662+0000	GBIF
Ixodes ricinus	12.9658	56.7428	2016-05-02T17:10:34.672+0000	GBIF
Ixodes ricinus	13.2726	55.5405	2016-05-02T17:10:34.692+0000	GBIF
Ixodes ricinus	13.187	55.7055	2016-05-02T17:10:34.682+0000	GBIF
Ixodes ricinus	NA	NA	2016-05-02T17:10:34.698+0000	GBIF
Ixodes ricinus	NA	NA	2016-05-02T17:10:34.648+0000	GBIF
Ixodes ricinus	12.9658	56.7428	2016-05-02T17:10:34.661+0000	GBIF
Ixodes ricinus	-1.96463	50.65959	2013-09-07T07:15:59.000+0000	GBIF
Ixodes ricinus	-5.27833	51.70199	2013-09-07T07:15:59.000+0000	GBIF
Ixodes ricinus	12.9658	56.7428	2016-05-02T17:10:31.733+0000	GBIF
Ixodes ricinus	132.45	34.4	2015-09-11T14:36:17.537+0000	GBIF
Ixodes ricinus	-2.20619	50.89325	2013-09-07T07:15:59.000+0000	GBIF
Ixodes ricinus	-0.94514	51.32035	2013-09-07T07:15:59.000+0000	GBIF
Ixodes ricinus	-2.16303	50.74942	2013-09-07T07:15:59.000+0000	GBIF
Ixodes ricinus	-2.7006	57.04878	2013-09-07T07:15:59.000+0000	GBIF
Ixodes ricinus	-1.67467	55.59469	2013-09-07T07:15:59.000+0000	GBIF
Ixodes ricinus	-6.60551	52.12125	2013-09-07T07:15:59.000+0000	GBIF
Ixodes ricinus	-5.97732	56.53786	2013-09-07T07:15:59.000+0000	GBIF
Ixodes ricinus	-1.63795	50.82092	2013-09-07T07:15:59.000+0000	GBIF
Ixodes ricinus	-5.53278	50.12015	2013-09-07T07:15:59.000+0000	GBIF
Ixodes ricinus	NA	NA	2016-02-24T19:11:24.482+0000	GBIF
Ixodes ricinus	NA	NA	2016-02-24T19:11:35.114+0000	GBIF
Ixodes ricinus	NA	NA	2016-02-24T19:11:27.460+0000	GBIF
Ixodes ricinus	-2.55591	56.18695	2013-09-07T07:15:59.000+0000	GBIF
Ixodes ricinus	NA	NA	2016-05-02T17:10:08.660+0000	GBIF
Ixodes ricinus	-2.43056	50.55087	2013-09-07T07:15:59.000+0000	GBIF
Ixodes ricinus	0.33732	53.09144	2013-09-07T07:15:59.000+0000	GBIF
Ixodes ricinus	-3.92055	50.39191	2013-09-07T07:15:59.000+0000	GBIF
Ixodes ricinus	-2.24742	50.62336	2013-09-07T07:15:59.000+0000	GBIF
Ixodes ricinus	NA	NA	2016-05-02T17:09:58.057+0000	GBIF
Ixodes ricinus	0.25371	51.4743	2013-09-07T07:15:59.000+0000	GBIF
Ixodes ricinus	NA	NA	2016-05-02T17:09:51.318+0000	GBIF
Ixodes ricinus	-4.13822	53.293	2013-09-07T07:15:59.000+0000	GBIF
Ixodes ricinus	-4.1489	52.30366	2013-09-07T07:15:59.000+0000	GBIF
Ixodes ricinus	-3.14595	52.65933	2013-09-07T07:15:59.000+0000	GBIF
Ixodes ricinus	-3.42739	52.67425	2013-09-07T07:15:59.000+0000	GBIF
Ixodes ricinus	-4.30844	53.10998	2013-09-07T07:15:59.000+0000	GBIF
Ixodes ricinus	-4.15267	52.07877	2013-09-07T07:15:59.000+0000	GBIF
Ixodes ricinus	-3.93372	52.41529	2013-09-07T07:15:59.000+0000	GBIF
Ixodes ricinus	-3.75342	51.57278	2013-09-07T07:15:59.000+0000	GBIF
Ixodes ricinus	-3.51168	51.46373	2013-09-07T07:15:59.000+0000	GBIF
Ixodes ricinus	-3.36654	52.14446	2013-09-07T07:15:59.000+0000	GBIF
Ixodes ricinus	-4.96627	51.80024	2013-09-07T07:15:59.000+0000	GBIF
Ixodes ricinus	-4.17689	52.27617	2013-09-07T07:15:59.000+0000	GBIF
Ixodes ricinus	-3.44677	51.46005	2013-09-07T07:15:59.000+0000	GBIF
Ixodes ricinus	-3.99801	51.88364	2013-09-07T07:15:59.000+0000	GBIF
Ixodes ricinus	-4.00973	51.82049	2013-09-07T07:15:59.000+0000	GBIF
Ixodes ricinus	-3.92529	52.55931	2013-09-07T07:15:59.000+0000	GBIF
Ixodes ricinus	-7.28274	52.68455	2013-09-07T07:15:59.000+0000	GBIF
Ixodes ricinus	-3.26733	52.76599	2013-09-07T07:15:59.000+0000	GBIF
Ixodes ricinus	-4.8708	51.66769	2013-09-07T07:15:59.000+0000	GBIF
Ixodes ricinus	-3.83577	52.3584	2013-09-07T07:15:59.000+0000	GBIF
Ixodes ricinus	-4.07519	53.23117	2013-09-07T07:15:59.000+0000	GBIF
Ixodes ricinus	-4.41423	51.7859	2013-09-07T07:15:59.000+0000	GBIF
Ixodes ricinus	-3.03468	51.69823	2013-09-07T07:15:59.000+0000	GBIF
Ixodes ricinus	-3.9615	52.04613	2013-09-07T07:15:59.000+0000	GBIF
Ixodes ricinus	-3.70987	52.8998	2013-09-07T07:15:59.000+0000	GBIF
Ixodes ricinus	-4.05241	51.80177	2013-09-07T07:15:59.000+0000	GBIF
Ixodes ricinus	-3.41264	52.21585	2013-09-07T07:15:59.000+0000	GBIF
Ixodes ricinus	-3.60971	52.40216	2013-09-07T07:15:59.000+0000	GBIF
Ixodes ricinus	-4.82277	51.70933	2013-09-07T07:15:59.000+0000	GBIF
Ixodes ricinus	-4.15117	52.80271	2013-09-07T07:15:59.000+0000	GBIF
Ixodes ricinus	-4.02222	51.77531	2013-09-07T07:15:59.000+0000	GBIF
Ixodes ricinus	-3.52682	52.55612	2013-09-07T07:15:59.000+0000	GBIF
Ixodes ricinus	-3.98184	52.50442	2013-09-07T07:15:59.000+0000	GBIF
Ixodes ricinus	-3.99403	51.79378	2013-09-07T07:15:59.000+0000	GBIF
Ixodes ricinus	-4.09715	51.82796	2013-09-07T07:15:59.000+0000	GBIF
Ixodes ricinus	-4.188	52.20402	2013-09-07T07:15:59.000+0000	GBIF
Ixodes ricinus	-3.87292	52.0206	2013-09-07T07:15:59.000+0000	GBIF
Ixodes ricinus	-3.96112	52.36988	2013-09-07T07:15:59.000+0000	GBIF
Ixodes ricinus	-3.85459	52.28167	2013-09-07T07:15:59.000+0000	GBIF
Ixodes ricinus	-3.93975	52.21736	2013-09-07T07:15:59.000+0000	GBIF
Ixodes ricinus	-2.9854	53.40699	2013-09-07T07:15:59.000+0000	GBIF
Ixodes ricinus	21.91	44.63	2015-09-11T14:36:11.811+0000	GBIF
Ixodes ricinus	-3.80302	51.54955	2013-09-07T07:15:59.000+0000	GBIF
Ixodes ricinus	-2.39418	55.33837	2013-09-07T07:15:59.000+0000	GBIF
Ixodes ricinus	-0.68947	54.43316	2013-09-07T07:15:59.000+0000	GBIF
Ixodes ricinus	-5.29539	51.7375	2013-09-07T07:15:59.000+0000	GBIF
Ixodes ricinus	NA	NA	2016-05-02T17:09:33.287+0000	GBIF
Ixodes ricinus	-5.31617	50.22551	2013-09-07T07:15:59.000+0000	GBIF
Ixodes ricinus	-5.27955	50.10059	2013-09-07T07:15:59.000+0000	GBIF
Ixodes ricinus	-3.75273	51.55481	2013-09-07T07:15:59.000+0000	GBIF
Ixodes ricinus	-4.32825	50.38446	2013-09-07T07:15:59.000+0000	GBIF
Ixodes ricinus	-5.04845	50.20586	2013-09-07T07:15:59.000+0000	GBIF
Ixodes ricinus	-1.91341	55.28057	2013-09-07T07:15:59.000+0000	GBIF
Ixodes ricinus	5.686	59.307	2016-05-18T12:36:04.329+0000	GBIF
Ixodes ricinus	6.0162	59.9614	2016-05-18T12:36:33.565+0000	GBIF
Ixodes ricinus	7.226	60.4258	2016-05-18T12:36:33.959+0000	GBIF
Ixodes ricinus	-2.37032	55.31598	2013-09-07T07:15:59.000+0000	GBIF
Ixodes ricinus	-2.39241	55.15864	2013-09-07T07:15:59.000+0000	GBIF
Ixodes ricinus	5.9079	60.036	2016-05-18T12:36:33.964+0000	GBIF
Ixodes ricinus	-1.13549	52.63474	2013-09-07T07:15:59.000+0000	GBIF
Ixodes ricinus	6.0162	59.9614	2016-05-18T12:36:34.210+0000	GBIF
Ixodes ricinus	-5.05189	50.25975	2013-09-07T07:15:59.000+0000	GBIF
Ixodes ricinus	-2.35108	54.92061	2013-09-07T07:15:59.000+0000	GBIF
Ixodes ricinus	-6.3579	53.28651	2013-09-07T07:15:59.000+0000	GBIF
Ixodes ricinus	-7.61353	53.7375	2013-09-07T07:15:59.000+0000	GBIF
Ixodes ricinus	-3.87694	56.67273	2013-09-07T07:15:59.000+0000	GBIF
Ixodes ricinus	-4.33658	57.89167	2013-09-07T07:15:59.000+0000	GBIF
Ixodes ricinus	-7.36576	54.08687	2013-09-07T07:15:59.000+0000	GBIF
Ixodes ricinus	-7.46745	53.90317	2013-09-07T07:15:59.000+0000	GBIF
Ixodes ricinus	-7.42874	53.95241	2013-09-07T07:15:59.000+0000	GBIF
Ixodes ricinus	-3.17378	51.48109	2013-09-07T07:15:59.000+0000	GBIF
Ixodes ricinus	-4.23433	57.87554	2013-09-07T07:15:59.000+0000	GBIF
[truncated: 3,107 more rows]
