# Supplementary material for: Climate change influences on the potential geographic distribution of the disease vector tick Ixodes ricinus
Source: PLoS One. 2017 Dec 5;12(12):e0189092. doi: 10.1371/journal.pone.0189092 (PMC5716528; doi:10.1371/journal.pone.0189092)
Supplement: S5 File — (CSV) [file pone.0189092.s005.csv]

Present (No. of pixels)_2050	present/(present+absent)_2050	Percentage % (present/(present+absent)*100)_2050	Absent (No. of pixels)_2070	Present (No. of pixels)_2070	present/(present+absent)_2070	Percentage % (present/(present+absent)*100)_2070
24054	0.412937117	41.2937117	32662	25589	0.439288596	43.92885959
28485	0.489004481	48.90044806	30847	27404	0.470446859	47.04468593
24967	0.428610668	42.86106676	31799	26452	0.454103792	45.41037922
22709	0.389847385	38.98473846	33163	25088	0.430687885	43.06878852
26771	0.459580093	45.9580093	30761	27490	0.471923229	47.19232288
23544	0.404181902	40.41819025	34732	23519	0.403752725	40.37527253
23264	0.399375118	39.9375118	32129	26122	0.448438653	44.84386534
26891	0.461640144	46.16401435	32430	25821	0.44327136	44.32713601
25743	0.441932327	44.19323273	32478	25773	0.44244734	44.244734
26071	0.447563132	44.7563132	33540	24711	0.424215893	42.42158933
28615	0.491236202	49.1236202	28662	29589	0.507956945	50.79569449
24301	0.417177388	41.71773875	34252	23999	0.411992927	41.19929272
23406	0.401812844	40.18128444	34317	23934	0.410877066	41.08770665
26590	0.45647285	45.64728503	27030	31221	0.535973631	53.59736314
26225	0.450206863	45.02068634	32215	26036	0.446962284	44.69622839
27909	0.479116238	47.91162383	30288	27963	0.480043261	48.00432611
25872	0.444146882	44.41468816	33404	24847	0.426550617	42.65506172
26735	0.458962078	45.89620779	26317	31934	0.548213765	54.82137646
26952	0.462687336	46.26873358	26940	31311	0.537518669	53.75186692
27096	0.465159396	46.51593964	32655	25596	0.439408766	43.94087655
21911	0.376148049	37.6148049	31582	26669	0.45782905	45.78290501
31032	0.532729052	53.27290519	25355	32896	0.564728503	56.47285025
22529	0.386757309	38.67573089	31131	27120	0.465571406	46.55714065
23924	0.410705396	41.07053956	30148	28103	0.482446653	48.24466533
27646	0.474601294	47.46012944	31006	27245	0.467717292	46.77172924
27124	0.465640075	46.56400748	28234	30017	0.515304458	51.53044583
30355	0.521106934	52.11069338	27642	30609	0.525467374	52.5467374
28858	0.495407804	49.54078042	28157	30094	0.516626324	51.6626324
24556	0.421554995	42.15549948	33333	24918	0.42776948	42.77694804
24555	0.421537828	42.15378277	29985	28266	0.485244888	48.52448885
29254	0.502205971	50.22059707	26728	31523	0.541158092	54.11580917
26416	0.453485777	45.34857771	29240	29011	0.498034369	49.80343685
30273	0.519699233	51.96992326	26900	31351	0.538205353	53.82053527
24687	0.423803883	42.38038832	33564	24687	0.423803883	42.38038832
